# Supplementary material for: Procalcitonin metabolomics in the critically ill reveal relationships between inflammation intensity and energy utilization pathways
Source: Sci Rep. 2021 Dec 1;11:23194. doi: 10.1038/s41598-021-02679-0 (PMC8636627; doi:10.1038/s41598-021-02679-0)
Supplement: Supplementary file 3 — Dataset S1. [file 41598_2021_2679_MOESM3_ESM.xlsx]

## Sheet: t-test day 0
Biochemical	t statistic	p-value	-log10(p)	q-value	Super Pathway	Sub Pathway
hydroxyasparagine	8.3382	1.1091e-15	14.955	1.1442e-14	Amino Acid	Alanine and Aspartate Metabolism
N-acetylalanine	10.585	2.3645e-23	22.626	1.4483e-21	Amino Acid	Alanine and Aspartate Metabolism
N-acetylaspartate	3.4314	0.0006603	3.1803	0.0014509	Amino Acid	Alanine and Aspartate Metabolism
2,3-dihydroxy-2-methylbutyrate	9.2235	1.4471e-18	17.839	2.5325e-17	Amino Acid	BCAA Metabolism
2-hydroxy-3-methylvalerate	4.4499	1.1038e-05	4.9571	3.1083e-05	Amino Acid	BCAA Metabolism
3-hydroxy-2-ethylpropionate	5.3873	1.1983e-07	6.9214	4.3817e-07	Amino Acid	BCAA Metabolism
3-hydroxyisobutyrate	5.1158	4.7748e-07	6.321	1.6304e-06	Amino Acid	BCAA Metabolism
3-methylglutaconate	9.1609	2.3484e-18	17.629	3.9008e-17	Amino Acid	BCAA Metabolism
alpha-hydroxyisocaproate	3.0433	0.0024884	2.6041	0.0050595	Amino Acid	BCAA Metabolism
alpha-hydroxyisovalerate	2.7412	0.0063843	2.1949	0.012102	Amino Acid	BCAA Metabolism
beta-hydroxyisovalerate	6.2591	9.6275e-10	9.0165	4.5143e-09	Amino Acid	BCAA Metabolism
ethylmalonate	6.4461	3.1774e-10	9.4979	1.5969e-09	Amino Acid	BCAA Metabolism
isobutyrylglycine (C4)	4.6047	5.494e-06	5.2601	1.5977e-05	Amino Acid	BCAA Metabolism
isovalerylglycine	4.2082	3.154e-05	4.5011	8.4222e-05	Amino Acid	BCAA Metabolism
methylmalonate	5.3851	1.2117e-07	6.9166	4.4144e-07	Lipid	BCAA Metabolism
methylsuccinate	5.1281	4.4911e-07	6.3476	1.5443e-06	Amino Acid	BCAA Metabolism
N-acetylisoleucine	6.0597	3.0517e-09	8.5155	1.3351e-08	Amino Acid	BCAA Metabolism
N-acetylleucine	5.7354	1.8709e-08	7.7279	7.5144e-08	Amino Acid	BCAA Metabolism
N-acetylvaline	7.9241	2.1155e-14	13.675	1.672e-13	Amino Acid	BCAA Metabolism
creatinine	9.23	1.3763e-18	17.861	2.4523e-17	Amino Acid	Creatine Metabolism
alpha-ketoglutaramate*	10.598	2.1359e-23	22.67	1.3955e-21	Amino Acid	Glutamate Metabolism
beta-citrylglutamate	7.7742	5.9924e-14	13.222	4.5173e-13	Amino Acid	Glutamate Metabolism
carboxyethyl-GABA	7.0337	8.2917e-12	11.081	5.016e-11	Amino Acid	Glutamate Metabolism
citramalate	6.2481	1.0264e-09	8.9887	4.7672e-09	Amino Acid	Glutamate Metabolism
N-acetyl-aspartyl-glutamate	9.9703	3.8442e-21	20.415	1.2558e-19	Amino Acid	Glutamate Metabolism
N-acetylglutamate	5.8285	1.1207e-08	7.9505	4.6734e-08	Amino Acid	Glutamate Metabolism
N-acetylglutamine	6.0957	2.4835e-09	8.6049	1.1013e-08	Amino Acid	Glutamate Metabolism
pyroglutamine*	2.842	0.0047036	2.3276	0.0090917	Amino Acid	Glutamate Metabolism
cys-gly, oxidized	3.1166	0.0019559	2.7087	0.0040523	Amino Acid	Glutathione Metabolism
cysteinylglycine	9.0313	6.3528e-18	17.197	9.7277e-17	Amino Acid	Glutathione Metabolism
N-acetylserine	10.234	4.4463e-22	21.352	1.8156e-20	Amino Acid	Glycine, Serine and Threonine Metabolism
N-acetylthreonine	8.602	1.6066e-16	15.794	1.8743e-15	Amino Acid	Glycine, Serine and Threonine Metabolism
1-methylguanidine	7.4574	5.1622e-13	12.287	3.5627e-12	Amino Acid	Guanidino and Acetamido Metabolism
4-guanidinobutanoate	6.0367	3.48e-09	8.4584	1.509e-08	Amino Acid	Guanidino and Acetamido Metabolism
guanidinosuccinate	5.2371	2.5937e-07	6.5861	9.1761e-07	Amino Acid	Guanidino and Acetamido Metabolism
1-methyl-4-imidazoleacetate	7.8845	2.7903e-14	13.554	2.1702e-13	Amino Acid	Histidine Metabolism
1-methylhistidine	8.7919	3.8971e-17	16.409	5.161e-16	Amino Acid	Histidine Metabolism
1-ribosyl-imidazoleacetate*	6.7319	5.5588e-11	10.255	2.9606e-10	Amino Acid	Histidine Metabolism
3-methylhistidine	2.6808	0.0076357	2.1172	0.014281	Amino Acid	Histidine Metabolism
formiminoglutamate	5.8132	1.22e-08	7.9136	5.0237e-08	Amino Acid	Histidine Metabolism
hydantoin-5-propionic acid	7.1513	3.8817e-12	11.411	2.4385e-11	Amino Acid	Histidine Metabolism
imidazole lactate	9.8831	7.7923e-21	20.108	2.4443e-19	Amino Acid	Histidine Metabolism
imidazole propionate	5.354	1.4237e-07	6.8466	5.1296e-07	Amino Acid	Histidine Metabolism
N-acetyl-1-methylhistidine*	8.0211	1.0703e-14	13.97	8.9652e-14	Amino Acid	Histidine Metabolism
N-acetyl-3-methylhistidine*	2.9332	0.0035403	2.451	0.006995	Amino Acid	Histidine Metabolism
N-acetylcarnosine	7.0579	7.0993e-12	11.149	4.3483e-11	Amino Acid	Histidine Metabolism
N-acetylhistidine	4.274	2.3812e-05	4.6232	6.4463e-05	Amino Acid	Histidine Metabolism
5-(galactosylhydroxy)-L-lysine	9.1311	2.955e-18	17.529	4.7474e-17	Amino Acid	Lysine Metabolism
5-hydroxylysine	2.4644	0.014128	1.8499	0.025037	Amino Acid	Lysine Metabolism
6-oxopiperidine-2-carboxylate	4.0941	5.0914e-05	4.2932	0.00013096	Amino Acid	Lysine Metabolism
N,N,N-trimethyl-5-aminovalerate	3.5916	0.00036778	3.4344	0.0008382	Amino Acid	Lysine Metabolism
N2-acetyllysine	3.4273	0.00067014	3.1738	0.0014692	Amino Acid	Lysine Metabolism
N6,N6,N6-trimethyllysine	9.183	1.9808e-18	17.703	3.3469e-17	Amino Acid	Lysine Metabolism
N6-acetyllysine	4.1931	3.3626e-05	4.4733	8.9306e-05	Amino Acid	Lysine Metabolism
5-methylthioribose	10.721	7.5006e-24	23.125	7.3506e-22	Amino Acid	Methionine, Cysteine, SAM and Taurine Metabolism
cystathionine	8.3204	1.2619e-15	14.899	1.2749e-14	Amino Acid	Methionine, Cysteine, SAM and Taurine Metabolism
cysteine	6.6134	1.1532e-10	9.9381	6.0759e-10	Amino Acid	Methionine, Cysteine, SAM and Taurine Metabolism
lanthionine	6.3358	6.1271e-10	9.2127	2.9434e-09	Amino Acid	Methionine, Cysteine, SAM and Taurine Metabolism
methionine sulfoxide	3.4758	0.00056268	3.2497	0.0012561	Amino Acid	Methionine, Cysteine, SAM and Taurine Metabolism
N-acetyltaurine	7.4198	6.6363e-13	12.178	4.4545e-12	Amino Acid	Methionine, Cysteine, SAM and Taurine Metabolism
N-formylmethionine	5.7984	1.3238e-08	7.8782	5.4281e-08	Amino Acid	Methionine, Cysteine, SAM and Taurine Metabolism
S-adenosylhomocysteine (SAH)	10.248	3.9447e-22	21.404	1.6808e-20	Amino Acid	Methionine, Cysteine, SAM and Taurine Metabolism
4-hydroxyphenylacetate	7.7094	9.3567e-14	13.029	6.8944e-13	Amino Acid	Phenylalanine Metabolism
N-acetylphenylalanine	8.0361	9.629e-15	14.016	8.1595e-14	Amino Acid	Phenylalanine Metabolism
phenyllactate (PLA)	9.4781	1.979e-19	18.704	4.1265e-18	Amino Acid	Phenylalanine Metabolism
(N(1) + N(8))-acetylspermidine	8.6276	1.3282e-16	15.877	1.5874e-15	Amino Acid	Polyamine Metabolism
4-acetamidobutanoate	9.0607	5.0761e-18	17.294	7.8961e-17	Amino Acid	Polyamine Metabolism
5-methylthioadenosine (MTA)	8.2455	2.1652e-15	14.665	2.1219e-14	Amino Acid	Polyamine Metabolism
acisoga	8.8436	2.6429e-17	16.578	3.5973e-16	Amino Acid	Polyamine Metabolism
N1,N12-diacetylspermine	12.811	6.4614e-32	31.19	2.1107e-29	Amino Acid	Polyamine Metabolism
N-acetyl-isoputreanine*	9.8802	7.9816e-21	20.098	2.4443e-19	Amino Acid	Polyamine Metabolism
N-acetylputrescine	6.5303	1.913e-10	9.7183	9.8153e-10	Amino Acid	Polyamine Metabolism
3-indoxyl sulfate	3.3805	0.00079187	3.1013	0.0017207	Amino Acid	Tryptophan Metabolism
C-glycosyltryptophan	6.0078	4.1018e-09	8.387	1.7708e-08	Amino Acid	Tryptophan Metabolism
indole-3-carboxylate	4.8657	1.6205e-06	5.7904	4.9627e-06	Amino Acid	Tryptophan Metabolism
indoleacetate	2.2943	0.022271	1.6523	0.03776	Amino Acid	Tryptophan Metabolism
indoleacetylglutamine	4.5378	7.444e-06	5.1282	2.1393e-05	Amino Acid	Tryptophan Metabolism
indolelactate	8.326	1.2114e-15	14.917	1.2366e-14	Amino Acid	Tryptophan Metabolism
kynurenate	10.098	1.3552e-21	20.868	4.8959e-20	Amino Acid	Tryptophan Metabolism
kynurenine	9.0675	4.8166e-18	17.317	7.6133e-17	Amino Acid	Tryptophan Metabolism
N-acetylkynurenine	8.7041	7.5213e-17	16.124	9.2135e-16	Amino Acid	Tryptophan Metabolism
N-acetyltryptophan	9.4826	1.9103e-19	18.719	4.0698e-18	Amino Acid	Tryptophan Metabolism
N-formylanthranilic acid	7.4485	5.4785e-13	12.261	3.7027e-12	Amino Acid	Tryptophan Metabolism
picolinate	8.6929	8.179e-17	16.087	9.8956e-16	Amino Acid	Tryptophan Metabolism
xanthurenate	4.8944	1.4116e-06	5.8503	4.3777e-06	Amino Acid	Tryptophan Metabolism
2-hydroxyphenylacetate	7.4779	4.5e-13	12.347	3.15e-12	Amino Acid	Tyrosine Metabolism
3-(4-hydroxyphenyl)lactate (HPLA)	10.094	1.3988e-21	20.854	4.8959e-20	Amino Acid	Tyrosine Metabolism
3,4-dihydroxyphenylacetate sulfate	2.2267	0.026499	1.5768	0.043941	Amino Acid	Tyrosine Metabolism
3-hydroxyphenylacetate sulfate	2.8758	0.0042368	2.373	0.0082545	Amino Acid	Tyrosine Metabolism
3-methoxytyramine sulfate	5.5135	6.1793e-08	7.2091	2.3202e-07	Amino Acid	Tyrosine Metabolism
4-hydroxyphenylacetatoylcarnitine	5.2162	2.8831e-07	6.5401	1.0091e-06	Amino Acid	Tyrosine Metabolism
4-methoxyphenol sulfate	4.518	8.1407e-06	5.0893	2.3259e-05	Amino Acid	Tyrosine Metabolism
5-hydroxymethyl-2-furoic acid	3.9806	8.1081e-05	4.0911	0.0002027	Amino Acid	Tyrosine Metabolism
dopamine 4-sulfate	2.2381	0.025742	1.5894	0.04305	Amino Acid	Tyrosine Metabolism
homovanillate (HVA)	9.6035	7.3358e-20	19.135	1.7117e-18	Amino Acid	Tyrosine Metabolism
homovanillate sulfate	8.8626	2.2893e-17	16.64	3.2051e-16	Amino Acid	Tyrosine Metabolism
indoxyl glucuronide	6.0729	2.8303e-09	8.5482	1.2438e-08	Amino Acid	Tyrosine Metabolism
N-acetyltyrosine	7.7591	6.6531e-14	13.177	4.9771e-13	Amino Acid	Tyrosine Metabolism
N-formylphenylalanine	4.1893	3.4172e-05	4.4663	9.0509e-05	Amino Acid	Tyrosine Metabolism
p-cresol glucuronide*	2.4729	0.013801	1.8601	0.024564	Amino Acid	Tyrosine Metabolism
phenol glucuronide	3.3683	0.00082668	3.0827	0.0017884	Amino Acid	Tyrosine Metabolism
phenol sulfate	3.2201	0.0013818	2.8595	0.0029375	Amino Acid	Tyrosine Metabolism
vanillactate	8.5241	2.8529e-16	15.545	3.1065e-15	Amino Acid	Tyrosine Metabolism
vanillylmandelate (VMA)	8.908	1.6239e-17	16.789	2.3752e-16	Amino Acid	Tyrosine Metabolism
2-oxoarginine*	4.294	2.185e-05	4.6606	5.948e-05	Amino Acid	Urea cycle; Arginine and Proline Metabolism
3-hydroxyproline	9.488	1.8308e-19	18.737	3.9871e-18	Amino Acid	Urea cycle; Arginine and Proline Metabolism
argininate*	6.4961	2.3523e-10	9.6285	1.1944e-09	Amino Acid	Urea cycle; Arginine and Proline Metabolism
dimethylarginine (ADMA + SDMA)	5.0121	7.972e-07	6.0984	2.6203e-06	Amino Acid	Urea cycle; Arginine and Proline Metabolism
homocitrulline	6.5971	1.2737e-10	9.8949	6.6749e-10	Amino Acid	Urea cycle; Arginine and Proline Metabolism
hydroxyproline	2.426	0.015689	1.8044	0.027586	Amino Acid	Urea cycle; Arginine and Proline Metabolism
N2,N5-diacetylornithine	3.6546	0.00029049	3.5369	0.00067271	Amino Acid	Urea cycle; Arginine and Proline Metabolism
N-acetylcitrulline	4.1568	3.9181e-05	4.4069	0.00010267	Amino Acid	Urea cycle; Arginine and Proline Metabolism
N-acetylproline	3.6541	0.00029105	3.536	0.00067271	Amino Acid	Urea cycle; Arginine and Proline Metabolism
N-methylhydroxyproline	3.2162	0.0014003	2.8538	0.0029703	Amino Acid	Urea cycle; Arginine and Proline Metabolism
prolylhydroxyproline	4.7129	3.3338e-06	5.4771	9.8776e-06	Amino Acid	Urea cycle; Arginine and Proline Metabolism
urea	8.0867	6.7304e-15	14.172	5.9422e-14	Amino Acid	Urea cycle; Arginine and Proline Metabolism
N6-carboxymethyllysine	3.4637	0.00058803	3.2306	0.0013039	Carbohydrate	Advanced Glycation End-product
erythronate*	10.299	2.5855e-22	21.587	1.2669e-20	Carbohydrate	Aminosugar Metabolism
glucuronate	10.451	7.3024e-23	22.137	3.8461e-21	Carbohydrate	Aminosugar Metabolism
N-acetylglucosamine/N-acetylgalactosamine	9.8091	1.4158e-20	19.849	3.9641e-19	Carbohydrate	Aminosugar Metabolism
N-acetylglucosaminylasparagine	4.0801	5.3949e-05	4.268	0.0001384	Carbohydrate	Aminosugar Metabolism
N-acetylneuraminate	8.4499	4.9176e-16	15.308	5.182e-15	Carbohydrate	Aminosugar Metabolism
sucrose	2.7686	0.0058805	2.2306	0.011256	Carbohydrate	Disaccharides and Oligosaccharides
mannitol/sorbitol	3.2936	0.0010735	2.9692	0.0023021	Carbohydrate	Fructose, Mannose and Galactose Metabolism
maltose	6.2091	1.289e-09	8.8898	5.9584e-09	Carbohydrate	Glycogen Metabolism
maltotetraose	2.614	0.0092737	2.0327	0.017019	Carbohydrate	Glycogen Metabolism
arabinose	6.8577	2.5338e-11	10.596	1.4029e-10	Carbohydrate	Pentose Metabolism
arabitol/xylitol	8.1304	4.9351e-15	14.307	4.4371e-14	Carbohydrate	Pentose Metabolism
arabonate/xylonate	7.5195	3.4021e-13	12.468	2.3986e-12	Carbohydrate	Pentose Metabolism
ribitol	8.1439	4.4809e-15	14.349	4.1427e-14	Carbohydrate	Pentose Metabolism
ribonate	7.2975	1.4926e-12	11.826	9.8174e-12	Carbohydrate	Pentose Metabolism
ribulonate/xylulonate*	3.3685	0.00082611	3.083	0.0017884	Carbohydrate	Pentose Metabolism
sedoheptulose	8.2343	2.3466e-15	14.63	2.2545e-14	Carbohydrate	Pentose Metabolism
xylose	2.8913	0.004037	2.3939	0.0079125	Carbohydrate	Pentose Metabolism
gulonate*	8.5815	1.8686e-16	15.728	2.1469e-15	Cofactors and Vitamins	Ascorbate and Aldarate Metabolism
biliverdin	5.0293	7.328e-07	6.135	2.4394e-06	Cofactors and Vitamins	Hemoglobin and Porphyrin Metabolism
bilirubin (E,Z or Z,E)*	4.0266	6.7224e-05	4.1725	0.00016936	Cofactors and Vitamins	Hemoglobin and Porphyrin Metabolism
L-urobilin	3.4527	0.00061186	3.2133	0.0013536	Cofactors and Vitamins	Hemoglobin and Porphyrin Metabolism
bilirubin	3.4482	0.00062172	3.2064	0.0013723	Cofactors and Vitamins	Hemoglobin and Porphyrin Metabolism
bilirubin (E,E)*	2.6145	0.0092587	2.0335	0.017019	Cofactors and Vitamins	Hemoglobin and Porphyrin Metabolism
quinolinate	9.2017	1.714e-18	17.766	2.9469e-17	Cofactors and Vitamins	Nicotinate and Nicotinamide Metabolism
nicotinamide riboside	7.1975	2.8751e-12	11.541	1.8416e-11	Cofactors and Vitamins	Nicotinate and Nicotinamide Metabolism
1-methylnicotinamide	4.9162	1.2712e-06	5.8958	3.986e-06	Cofactors and Vitamins	Nicotinate and Nicotinamide Metabolism
N1-Methyl-2-pyridone-5-carboxamide	4.6835	3.822e-06	5.4177	1.1282e-05	Cofactors and Vitamins	Nicotinate and Nicotinamide Metabolism
trigonelline	2.4726	0.013811	1.8598	0.024564	Cofactors and Vitamins	Nicotinate and Nicotinamide Metabolism
pantothenate	3.279	0.0011291	2.9473	0.0024159	Cofactors and Vitamins	Pantothenate and CoA Metabolism
alpha-CEHC sulfate	5.6981	2.2929e-08	7.6396	9.1344e-08	Cofactors and Vitamins	Tocopherol Metabolism
gamma-CEHC glucuronide*	4.7366	2.985e-06	5.525	8.9187e-06	Cofactors and Vitamins	Tocopherol Metabolism
gamma-CEHC sulfate*	3.695	0.00024917	3.6035	0.00058418	Cofactors and Vitamins	Tocopherol Metabolism
delta-CEHC glucuronide*	2.2327	0.026101	1.5833	0.043502	Cofactors and Vitamins	Tocopherol Metabolism
pyridoxate	3.9409	9.5171e-05	4.0215	0.00023552	Cofactors and Vitamins	Vitamin B6 Metabolism
phosphate	3.76	0.00019415	3.7119	0.0004607	Energy	Oxidative Phosphorylation
aconitate	8.3149	1.3132e-15	14.882	1.3132e-14	Energy	TCA Cycle
2-methylcitrate	6.7469	5.0639e-11	10.296	2.7118e-10	Energy	TCA Cycle
citrate	4.9978	8.5489e-07	6.0681	2.7821e-06	Energy	TCA Cycle
succinate	3.9605	8.7936e-05	4.0558	0.00021872	Energy	TCA Cycle
fumarate	2.9588	0.0032643	2.4862	0.006502	Energy	TCA Cycle
malate	2.6555	0.0082221	2.085	0.01529	Energy	TCA Cycle
5alpha-androstan-3alpha,17beta-diol disulfate	7.4588	5.1129e-13	12.291	3.5536e-12	Lipid	Androgenic Steroids
5alpha-androstan-3alpha,17alpha-diol disulfate	6.3541	5.4967e-10	9.2599	2.6536e-09	Lipid	Androgenic Steroids
androsterone glucuronide	4.175	3.63e-05	4.4401	9.5888e-05	Lipid	Androgenic Steroids
11-ketoetiocholanolone glucuronide	4.1116	4.7339e-05	4.3248	0.00012241	Lipid	Androgenic Steroids
5alpha-androstan-3beta,17beta-diol disulfate	3.7477	0.00020364	3.6911	0.00048204	Lipid	Androgenic Steroids
5alpha-androstan-3alpha,17beta-diol monosulfate	3.7142	0.00023155	3.6353	0.0005468	Lipid	Androgenic Steroids
etiocholanolone glucuronide	3.5602	0.00041321	3.3838	0.0009352	Lipid	Androgenic Steroids
5alpha-androstan-3beta,17alpha-diol disulfate	3.1963	0.001498	2.8245	0.0031504	Lipid	Androgenic Steroids
androstenediol (3beta,17beta) disulfate	2.4691	0.013946	1.8555	0.02476	Lipid	Androgenic Steroids
5alpha-androstan-3beta,17beta-diol monosulfate	2.3457	0.019457	1.7109	0.033511	Lipid	Androgenic Steroids
deoxycarnitine	6.9839	1.14e-11	10.943	6.6106e-11	Lipid	Carnitine Metabolism
carnitine	3.0293	0.0026033	2.5845	0.0052603	Lipid	Carnitine Metabolism
N-palmitoyl-sphingosine (d18:1/16:0)	2.6416	0.008563	2.0674	0.015833	Lipid	Ceramides
cortisol 21-glucuronide	7.455	5.2468e-13	12.28	3.5957e-12	Lipid	Corticosteroids
estrone 3-sulfate	6.5283	1.9362e-10	9.7131	9.8825e-10	Lipid	Estrogenic Steroids
acetylcarnitine (C2)	4.7423	2.9054e-06	5.5368	8.7074e-06	Lipid	Short-chain Acylcarnitine
propionylcarnitine (C3)	2.2346	0.025971	1.5855	0.043358	Lipid	Short-chain Acylcarnitine
malonylcarnitine (C3-DC)	6.0933	2.5174e-09	8.599	1.1113e-08	Lipid	Short-chain Acylcarnitine
butyrylcarnitine (C4)	2.7516	0.006189	2.2084	0.011754	Lipid	Short-chain Acylcarnitine
succinylcarnitine (C4)	5.8353	1.0796e-08	7.9667	4.5214e-08	Energy	Short-chain Acylcarnitine
2-methylmalonylcarnitine (C4-DC)	8.829	2.9483e-17	16.53	3.958e-16	Lipid	Short-chain Acylcarnitine
isobutyrylcarnitine (C4)	3.9053	0.00010976	3.9595	0.00026892	Amino Acid	Short-chain Acylcarnitine
3-hydroxybutyrylcarnitine (C4-OH)	4.4878	9.3227e-06	5.0305	2.6482e-05	Lipid	Short-chain Acylcarnitine
glutaroylcarnitine (C5)	6.9415	1.493e-11	10.826	8.5563e-11	Amino Acid	Short-chain Acylcarnitine
tiglyl carnitine (C5)	8.706	7.4148e-17	16.13	9.1981e-16	Amino Acid	Short-chain Acylcarnitine
2-methylbutyroylcarnitine (C5)	6.9892	1.1019e-11	10.958	6.466e-11	Amino Acid	Short-chain Acylcarnitine
isovalerylcarnitine (C5)	4.7698	2.5543e-06	5.5927	7.7021e-06	Amino Acid	Short-chain Acylcarnitine
adipoylcarnitine (C6-DC)	8.3951	7.3371e-16	15.134	7.6493e-15	Lipid	Short-chain Acylcarnitine
hexanoylcarnitine (C6)	6.4036	4.095e-10	9.3877	2.0066e-09	Lipid	Short-chain Acylcarnitine
3-methylglutarylcarnitine (C6-DC)	5.3191	1.7053e-07	6.7682	6.0991e-07	Amino Acid	Short-chain Acylcarnitine
pimeloylcarnitine(C7-DC)	6.4333	3.4295e-10	9.4648	1.706e-09	Lipid	Short-chain Acylcarnitine
suberoylcarnitine (C8-DC)	8.572	2.0055e-16	15.698	2.2334e-15	Lipid	Medium-chain Acylcarnitine
octanoylcarnitine (C8)	7.7779	5.8429e-14	13.233	4.4388e-13	Lipid	Medium-chain Acylcarnitine
decanoylcarnitine (C10)	7.9595	1.6517e-14	13.782	1.3267e-13	Lipid	Medium-chain Acylcarnitine
cis-4-decenoylcarnitine (C10:1)	7.085	5.9598e-12	11.225	3.6734e-11	Lipid	Medium-chain Acylcarnitine
5-dodecenoylcarnitine (C12:1)	4.7808	2.4244e-06	5.6154	7.333e-06	Lipid	Medium-chain Acylcarnitine
laurylcarnitine (C12)	3.9212	0.000103	3.9872	0.00025361	Lipid	Medium-chain Acylcarnitine
octadecenedioylcarnitine (C18:1-DC)*	10.639	1.5085e-23	22.821	1.1856e-21	Lipid	Long-chain Acylcarnitine
octadecanedioylcarnitine (C18-DC)*	8.8537	2.4489e-17	16.611	3.3802e-16	Lipid	Long-chain Acylcarnitine
3-hydroxyoleoylcarnitine (C18:1-OH)	3.6324	0.00031575	3.5007	0.00072467	Lipid	Long-chain Acylcarnitine
hexanoylglutamine	6.8944	2.0114e-11	10.697	1.1329e-10	Lipid	Fatty Acid Metabolism (Acyl Glutamine)
N-palmitoylglycine	4.1172	4.6249e-05	4.3349	0.0001199	Lipid	Fatty Acid Metabolism(Acyl Glycine)
trans-2-hexenoylglycine	3.6553	0.0002897	3.538	0.00067271	Lipid	Fatty Acid Metabolism(Acyl Glycine)
2-hydroxyphytanate*	2.5377	0.011521	1.9385	0.020948	Lipid	Fatty Acid, Branched
17-methylstearate (i19:0)	2.2171	0.027153	1.5662	0.044873	Lipid	Fatty Acid, Branched
glutarate (C5-DC)	3.4842	0.0005458	3.263	0.001224	Lipid	Fatty Acid, Dicarboxylate
heptenedioate (C7:1-DC)*	6.1282	2.0598e-09	8.6862	9.3455e-09	Lipid	Fatty Acid, Dicarboxylate
suberate (C8-DC)	9.2958	8.2554e-19	18.083	1.5253e-17	Lipid	Fatty Acid, Dicarboxylate
sebacate (C10-DC)	2.9238	0.0036469	2.4381	0.0071766	Lipid	Fatty Acid, Dicarboxylate
dodecenedioate (C12:1-DC)*	3.4792	0.00055584	3.255	0.0012437	Lipid	Fatty Acid, Dicarboxylate
dodecanedioate (C12)	2.5943	0.0098123	2.0082	0.017974	Lipid	Fatty Acid, Dicarboxylate
tetradecanedioate (C14)	4.3177	1.9725e-05	4.705	5.3995e-05	Lipid	Fatty Acid, Dicarboxylate
hexadecenedioate (C16:1-DC)*	5.9813	4.7647e-09	8.322	2.048e-08	Lipid	Fatty Acid, Dicarboxylate
hexadecanedioate (C16)	5.6917	2.3744e-08	7.6244	9.4209e-08	Lipid	Fatty Acid, Dicarboxylate
octadecenedioate (C18:1-DC)*	5.2276	2.7219e-07	6.5651	9.5607e-07	Lipid	Fatty Acid, Dicarboxylate
octadecadienedioate (C18:2-DC)*	4.9236	1.2266e-06	5.9113	3.8777e-06	Lipid	Fatty Acid, Dicarboxylate
octadecanedioate (C18)	4.8082	2.1301e-06	5.6716	6.4828e-06	Lipid	Fatty Acid, Dicarboxylate
eicosanodioate (C20-DC)	2.9303	0.0035722	2.4471	0.0070437	Lipid	Fatty Acid, Dicarboxylate
2-hydroxyadipate	7.78	5.7599e-14	13.24	4.4099e-13	Lipid	Fatty Acid, Dicarboxylate
2-hydroxyglutarate	4.1482	4.0623e-05	4.3912	0.00010588	Lipid	Fatty Acid, Dicarboxylate
3-carboxy-4-methyl-5-pentyl-2-furanpropionate (3-CMPFP)	2.9214	0.0036744	2.4348	0.0072162	Lipid	Fatty Acid, Dicarboxylate
3-hydroxyadipate*	8.6168	1.4397e-16	15.842	1.6999e-15	Lipid	Fatty Acid, Dicarboxylate
3-methyladipate	8.1422	4.5363e-15	14.343	4.1548e-14	Lipid	Fatty Acid, Dicarboxylate
adipate	5.3256	1.6492e-07	6.7827	5.9203e-07	Lipid	Fatty Acid, Dicarboxylate
maleate	3.1782	0.0015924	2.798	0.0033273	Lipid	Fatty Acid, Dicarboxylate
2-hydroxynervonate*	2.4963	0.012933	1.8883	0.023213	Lipid	Fatty Acid, Monohydroxy
2-hydroxypalmitate	2.2911	0.022455	1.6487	0.038006	Lipid	Fatty Acid, Monohydroxy
3-hydroxydecanoate	3.3846	0.00078036	3.1077	0.0017032	Lipid	Fatty Acid, Monohydroxy
3-hydroxyhexanoate	5.6719	2.6441e-08	7.5777	1.0406e-07	Lipid	Fatty Acid, Monohydroxy
3-hydroxylaurate	4.3846	1.4732e-05	4.8317	4.1015e-05	Lipid	Fatty Acid, Monohydroxy
3-hydroxymyristate	2.734	0.0065238	2.1855	0.012342	Lipid	Fatty Acid, Monohydroxy
3-hydroxyoctanoate	2.9336	0.0035352	2.4516	0.006995	Lipid	Fatty Acid, Monohydroxy
3-hydroxystearate	3.9426	9.4525e-05	4.0245	0.00023452	Lipid	Fatty Acid, Monohydroxy
5-hydroxyhexanoate	8.0774	7.1893e-15	14.143	6.235e-14	Lipid	Fatty Acid, Monohydroxy
glycerol	2.3797	0.017774	1.7502	0.030829	Lipid	Glycerolipid Metabolism
myo-inositol	8.1642	3.8768e-15	14.412	3.6531e-14	Lipid	Inositol Metabolism
10-nonadecenoate (19:1n9)	2.4766	0.013658	1.8646	0.024426	Lipid	Long Chain Fatty Acid
eicosenoate (20:1n9 or 1n11)	3.6107	0.00034258	3.4652	0.00078259	Lipid	Long Chain Fatty Acid
erucate (22:1n9)	4.4316	1.1973e-05	4.9218	3.3525e-05	Lipid	Long Chain Fatty Acid
nonadecanoate (19:0)	2.6436	0.0085121	2.07	0.015769	Lipid	Long Chain Fatty Acid
oleate/vaccenate (18:1)	2.1989	0.028435	1.5462	0.046676	Lipid	Long Chain Fatty Acid
stearate (18:0)	2.5196	0.012122	1.9164	0.021959	Lipid	Long Chain Fatty Acid
5-dodecenoate (12:1n7)	2.9682	0.0031681	2.4992	0.0063234	Lipid	Medium Chain Fatty Acid
3-hydroxy-3-methylglutarate	7.1113	5.0302e-12	11.298	3.1399e-11	Lipid	Mevalonate Metabolism
1-palmitoleoylglycerol (16:1)*	2.813	0.0051398	2.2891	0.0098764	Lipid	Monoacylglycerol
1-oleoylglycerol (18:1)	2.4946	0.012996	1.8862	0.023284	Lipid	Monoacylglycerol
1-linoleoylglycerol (18:2)	2.2842	0.022864	1.6409	0.038632	Lipid	Monoacylglycerol
1-palmitoyl-2-palmitoleoyl-GPC (16:0/16:1)*	5.5597	4.832e-08	7.3159	1.8354e-07	Lipid	Phosphatidylcholine
1-myristoyl-2-palmitoyl-GPC (14:0/16:0)	3.1319	0.0018592	2.7307	0.0038685	Lipid	Phosphatidylcholine
1-palmitoyl-2-arachidonoyl-GPE (16:0/20:4)*	5.0289	7.3432e-07	6.1341	2.4394e-06	Lipid	Phosphatidylethanolamine
1-palmitoyl-2-docosahexaenoyl-GPE (16:0/22:6)*	3.9361	9.7004e-05	4.0132	0.00023946	Lipid	Phosphatidylethanolamine
1-palmitoyl-2-linoleoyl-GPE (16:0/18:2)	5.6582	2.8464e-08	7.5457	1.1158e-07	Lipid	Phosphatidylethanolamine
1-palmitoyl-2-oleoyl-GPE (16:0/18:1)	5.023	7.5587e-07	6.1216	2.5025e-06	Lipid	Phosphatidylethanolamine
1-oleoyl-2-arachidonoyl-GPE (18:1/20:4)*	4.0746	5.5185e-05	4.2582	0.00014121	Lipid	Phosphatidylethanolamine
1-oleoyl-2-docosahexaenoyl-GPE (18:1/22:6)*	5.7466	1.7598e-08	7.7545	7.1263e-08	Lipid	Phosphatidylethanolamine
1-oleoyl-2-linoleoyl-GPE (18:1/18:2)*	4.142	4.1695e-05	4.3799	0.00010839	Lipid	Phosphatidylethanolamine
1-stearoyl-2-arachidonoyl-GPE (18:0/20:4)	2.7203	0.0067942	2.1679	0.012829	Lipid	Phosphatidylethanolamine
1-stearoyl-2-docosahexaenoyl-GPE (18:0/22:6)*	2.7911	0.0054949	2.26	0.010538	Lipid	Phosphatidylethanolamine
1-stearoyl-2-linoleoyl-GPE (18:0/18:2)*	3.6423	0.00030419	3.5169	0.00070142	Lipid	Phosphatidylethanolamine
1-stearoyl-2-oleoyl-GPE (18:0/18:1)	3.7901	0.00017277	3.7625	0.00041296	Lipid	Phosphatidylethanolamine
trimethylamine N-oxide	2.2974	0.02209	1.6558	0.037519	Lipid	Phospholipid Metabolism
docosadienoate (22:2n6)	5.4252	9.834e-08	7.0073	3.6367e-07	Lipid	Polyunsaturated Fatty Acid (n3 and n6)
docosatrienoate (22:3n6)*	3.8761	0.00012326	3.9092	0.00029974	Lipid	Polyunsaturated Fatty Acid (n3 and n6)
dihomolinoleate (20:2n6)	2.9957	0.0029011	2.5374	0.0058379	Lipid	Polyunsaturated Fatty Acid (n3 and n6)
21-hydroxypregnenolone disulfate	4.8687	1.5971e-06	5.7967	4.9065e-06	Lipid	Pregnenolone Steroids
21-hydroxypregnanolone disulfate	4.156	3.9325e-05	4.4053	0.00010277	Lipid	Pregnenolone Steroids
pregnen-diol disulfate*	3.4369	0.00064746	3.1888	0.0014259	Lipid	Pregnenolone Steroids
taurocholate	6.439	3.3148e-10	9.4795	1.6574e-09	Lipid	Primary Bile Acid Metabolism
taurochenodeoxycholate	6.4095	3.9541e-10	9.4029	1.9473e-09	Lipid	Primary Bile Acid Metabolism
glycochenodeoxycholate sulfate	6.3695	5.0178e-10	9.2995	2.442e-09	Lipid	Primary Bile Acid Metabolism
glycocholate sulfate	5.944	5.881e-09	8.2306	2.5058e-08	Lipid	Primary Bile Acid Metabolism
glycocholate	4.5314	7.664e-06	5.1155	2.1961e-05	Lipid	Primary Bile Acid Metabolism
glycochenodeoxycholate	4.0162	7.0156e-05	4.1539	0.00017629	Lipid	Primary Bile Acid Metabolism
tauro-beta-muricholate	3.8394	0.00014249	3.8462	0.00034564	Lipid	Primary Bile Acid Metabolism
glycochenodeoxycholate glucuronide	3.8047	0.00016324	3.7872	0.0003921	Lipid	Primary Bile Acid Metabolism
5alpha-pregnan-diol disulfate	6.8299	3.0173e-11	10.52	1.6612e-10	Lipid	Progestin Steroids
pregnanediol-3-glucuronide	6.1006	2.4152e-09	8.6171	1.0758e-08	Lipid	Progestin Steroids
5alpha-pregnan-3beta,20alpha-diol disulfate	5.2434	2.5111e-07	6.6001	8.9161e-07	Lipid	Progestin Steroids
5alpha-pregnan-3beta,20beta-diol monosulfate	2.4977	0.012883	1.89	0.023166	Lipid	Progestin Steroids
taurocholenate sulfate*	7.8979	2.5412e-14	13.595	1.9923e-13	Lipid	Secondary Bile Acid Metabolism
taurolithocholate 3-sulfate	5.9402	6.0092e-09	8.2212	2.5494e-08	Lipid	Secondary Bile Acid Metabolism
glycocholenate sulfate*	4.9904	8.8677e-07	6.0522	2.8587e-06	Lipid	Secondary Bile Acid Metabolism
glycodeoxycholate sulfate	4.7239	3.1666e-06	5.4994	9.4324e-06	Lipid	Secondary Bile Acid Metabolism
glycohyocholate	3.1997	0.0014807	2.8295	0.0031274	Lipid	Secondary Bile Acid Metabolism
glycolithocholate sulfate*	2.9382	0.0034845	2.4579	0.0069125	Lipid	Secondary Bile Acid Metabolism
tauroursodeoxycholate	2.8482	0.0046142	2.3359	0.0089543	Lipid	Secondary Bile Acid Metabolism
N1-methylinosine	10.162	8.0178e-22	21.096	3.143e-20	Nucleotide	Purine Metabolism
xanthosine	8.0645	7.8787e-15	14.104	6.7729e-14	Nucleotide	Purine Metabolism
allantoin	2.4218	0.015869	1.7994	0.027771	Nucleotide	Purine Metabolism
urate	2.2296	0.026308	1.5799	0.043698	Nucleotide	Purine Metabolism
N6-succinyladenosine	10.796	3.9809e-24	23.4	4.3348e-22	Nucleotide	Purine Metabolism
1-methyladenosine	10.523	3.9971e-23	22.398	2.3042e-21	Nucleotide	Purine Metabolism
N6-carbamoylthreonyladenosine	9.8676	8.8341e-21	20.054	2.5595e-19	Nucleotide	Purine Metabolism
adenosine	7.0863	5.9129e-12	11.228	3.6675e-11	Nucleotide	Purine Metabolism
adenine	4.4764	9.8089e-06	5.0084	2.7702e-05	Nucleotide	Purine Metabolism
N2,N2-dimethylguanosine	10.268	3.3327e-22	21.477	1.4845e-20	Nucleotide	Purine Metabolism
7-methylguanine	8.8978	1.754e-17	16.756	2.5279e-16	Nucleotide	Purine Metabolism
cytidine	7.0254	8.7415e-12	11.058	5.1961e-11	Nucleotide	Pyrimidine Metabolism
orotidine	6.8701	2.3433e-11	10.63	1.3048e-10	Nucleotide	Pyrimidine Metabolism
orotate	5.0095	8.0749e-07	6.0929	2.6378e-06	Nucleotide	Pyrimidine Metabolism
dihydroorotate	2.211	0.027577	1.5594	0.045421	Nucleotide	Pyrimidine Metabolism
3-aminoisobutyrate	2.7641	0.0059603	2.2247	0.011364	Nucleotide	Pyrimidine Metabolism
N-acetyl-beta-alanine	11.692	1.6505e-27	26.782	2.6958e-25	Nucleotide	Pyrimidine Metabolism
5,6-dihydrouridine	9.4518	2.4352e-19	18.613	4.7729e-18	Nucleotide	Pyrimidine Metabolism
pseudouridine	8.7318	6.1154e-17	16.214	7.8857e-16	Nucleotide	Pyrimidine Metabolism
3-ureidopropionate	8.2426	2.2117e-15	14.655	2.146e-14	Nucleotide	Pyrimidine Metabolism
uracil	4.0353	6.4882e-05	4.1879	0.00016473	Nucleotide	Pyrimidine Metabolism
2'-O-methyluridine	3.4636	0.00058808	3.2306	0.0013039	Nucleotide	Pyrimidine Metabolism
glucuronide of C8H16O2*	4.1621	3.832e-05	4.4166	0.00010095	Partially Characterized Molecules	Partially Characterized Molecules
glucuronide of C8H14O2*	2.538	0.011513	1.9388	0.020948	Partially Characterized Molecules	Partially Characterized Molecules
glucuronide of C10H18O2*	2.2058	0.027942	1.5537	0.045945	Partially Characterized Molecules	Partially Characterized Molecules
glucuronide of C14H22O4*	8.0787	7.1266e-15	14.147	6.235e-14	Partially Characterized Molecules	Partially Characterized Molecules
glycine conjugate of C10H14O2*	6.956	1.3616e-11	10.866	7.849e-11	Partially Characterized Molecules	Partially Characterized Molecules
phenylacetylglutamate	6.7528	4.8836e-11	10.311	2.6296e-10	Peptide	Acetylated Peptides
4-hydroxyphenylacetylglutamine	6.2884	8.1051e-10	9.0912	3.8558e-09	Peptide	Acetylated Peptides
phenylacetylglutamine	5.0752	5.8415e-07	6.2335	1.9773e-06	Peptide	Acetylated Peptides
phenylacetylmethionine	4.7127	3.3362e-06	5.4767	9.8776e-06	Peptide	Acetylated Peptides
phenylacetylhistidine	3.9867	7.9085e-05	4.1019	0.00019822	Peptide	Acetylated Peptides
gamma-glutamylphenylalanine	7.6737	1.195e-13	12.923	8.6111e-13	Peptide	Gamma-glutamyl Amino Acid
gamma-glutamylhistidine	5.1942	3.2226e-07	6.4918	1.116e-06	Peptide	Gamma-glutamyl Amino Acid
gamma-glutamyltryptophan	2.4402	0.015095	1.8212	0.026654	Peptide	Gamma-glutamyl Amino Acid
N-methylpipecolate	4.8946	1.4102e-06	5.8507	4.3777e-06	Xenobiotics	Bacterial/Fungal
2-hydroxyhippurate	2.9899	0.0029562	2.5293	0.0059366	Xenobiotics	Benzoate Metabolism
3-methoxycatechol sulfate	2.2154	0.027269	1.5643	0.04499	Xenobiotics	Benzoate Metabolism
3-methyl catechol sulfate	2.3024	0.021805	1.6614	0.037098	Xenobiotics	Benzoate Metabolism
4-hydroxyhippurate	5.9462	5.81e-09	8.2358	2.4864e-08	Xenobiotics	Benzoate Metabolism
4-methylcatechol sulfate	3.8181	0.00015489	3.81	0.00037479	Xenobiotics	Benzoate Metabolism
4-methylguaiacol sulfate	5.0669	6.0868e-07	6.2156	2.0498e-06	Xenobiotics	Benzoate Metabolism
4-vinylphenol sulfate	4.4981	8.9008e-06	5.0506	2.5357e-05	Xenobiotics	Benzoate Metabolism
guaiacol sulfate	4.3688	1.5783e-05	4.8018	4.3569e-05	Xenobiotics	Benzoate Metabolism
hippurate	5.6336	3.2524e-08	7.4878	1.25e-07	Xenobiotics	Benzoate Metabolism
methyl-4-hydroxybenzoate sulfate	6.1557	1.7576e-09	8.7551	8.049e-09	Xenobiotics	Benzoate Metabolism
o-cresol sulfate	4.9378	1.1451e-06	5.9412	3.6435e-06	Xenobiotics	Benzoate Metabolism
p-cresol sulfate	2.2788	0.023181	1.6349	0.0391	Xenobiotics	Benzoate Metabolism
propyl 4-hydroxybenzoate sulfate	4.8928	1.4225e-06	5.847	4.3975e-06	Xenobiotics	Benzoate Metabolism
O-sulfo-L-tyrosine	7.0544	7.2587e-12	11.139	4.4183e-11	Xenobiotics	Chemical
sulfate*	5.7965	1.3377e-08	7.8736	5.4624e-08	Xenobiotics	Chemical
succinimide	5.4922	6.9156e-08	7.1602	2.5868e-07	Xenobiotics	Chemical
trizma acetate	4.2268	2.9146e-05	4.5354	7.8254e-05	Xenobiotics	Chemical
ectoine	3.9721	8.3918e-05	4.0761	0.00020926	Xenobiotics	Chemical
2-aminophenol sulfate	3.6941	0.00025002	3.602	0.00058476	Xenobiotics	Chemical
6-hydroxyindole sulfate	3.0826	0.0021885	2.6598	0.0044964	Xenobiotics	Chemical
3-acetylphenol sulfate	3.0398	0.0025169	2.5991	0.0050962	Xenobiotics	Chemical
N-ethylglycinexylidide	4.3148	1.9971e-05	4.6996	5.4517e-05	Xenobiotics	Drug - Analgesics, Anesthetics
desmethylnaproxen sulfate	3.9035	0.00011053	3.9565	0.00026945	Xenobiotics	Drug - Analgesics, Anesthetics
salicyluric glucuronide*	2.9795	0.0030564	2.5148	0.0061254	Xenobiotics	Drug - Analgesics, Anesthetics
carboxyibuprofen	2.384	0.017572	1.7552	0.030533	Xenobiotics	Drug - Analgesics, Anesthetics
linezolid	3.4872	0.00054006	3.2676	0.0012139	Xenobiotics	Drug - Antibiotic
mycophenolic acid glucuronide	2.4998	0.01281	1.8924	0.023078	Xenobiotics	Drug - Antiinflammatory, Immunosuppressant
mycophenolic acid	2.245	0.025295	1.597	0.042374	Xenobiotics	Drug - Antiinflammatory, Immunosuppressant
furosemide	6.3226	6.6237e-10	9.1789	3.1665e-09	Xenobiotics	Drug - Cardiovascular
pantoprazole	4.4041	1.3519e-05	4.8691	3.7744e-05	Xenobiotics	Drug - Gastrointestinal
metoclopramide	3.1305	0.001868	2.7286	0.0038785	Xenobiotics	Drug - Gastrointestinal
oxypurinol	3.7638	0.00019137	3.7181	0.00045519	Xenobiotics	Drug - Metabolic
atorvastatin lactone	3.049	0.0024426	2.6121	0.0049972	Xenobiotics	Drug - Metabolic
atorvastatin	2.8758	0.0042364	2.373	0.0082545	Xenobiotics	Drug - Metabolic
o-hydroxyatorvastatin	2.7085	0.0070371	2.1526	0.013262	Xenobiotics	Drug - Metabolic
p-hydroxyatorvastatin	2.2634	0.024122	1.6176	0.040548	Xenobiotics	Drug - Metabolic
rocuronium	4.0592	5.8819e-05	4.2305	0.00014972	Xenobiotics	Drug - Neurological
S-carboxymethyl-L-cysteine	5.4291	9.6346e-08	7.0162	3.5765e-07	Xenobiotics	Drug - Other
pseudoephedrine	2.6857	0.0075273	2.1234	0.014105	Xenobiotics	Drug - Respiratory
hydroquinone sulfate	4.4327	1.1913e-05	4.924	3.3451e-05	Xenobiotics	Drug - Topical Agents
erythritol	10.146	9.1257e-22	21.04	3.4397e-20	Xenobiotics	Food Component/Plant
gluconate	7.9755	1.476e-14	13.831	1.2054e-13	Xenobiotics	Food Component/Plant
2-keto-3-deoxy-gluconate	7.0207	9.0109e-12	11.045	5.3197e-11	Xenobiotics	Food Component/Plant
indolin-2-one	5.0122	7.9698e-07	6.0986	2.6203e-06	Xenobiotics	Food Component/Plant
4-allylphenol sulfate	4.8351	1.8753e-06	5.7269	5.7251e-06	Xenobiotics	Food Component/Plant
2,3-dihydroxyisovalerate	4.358	1.6547e-05	4.7813	4.5423e-05	Xenobiotics	Food Component/Plant
homostachydrine*	4.2569	2.5632e-05	4.5912	6.9009e-05	Xenobiotics	Food Component/Plant
3-hydroxystachydrine*	4.0672	5.6905e-05	4.2448	0.00014523	Xenobiotics	Food Component/Plant
stachydrine	3.7002	0.0002443	3.6121	0.00057414	Xenobiotics	Food Component/Plant
methyl indole-3-acetate	3.5831	0.00037957	3.4207	0.00086307	Xenobiotics	Food Component/Plant
saccharin	3.4699	0.00057483	3.2405	0.0012803	Xenobiotics	Food Component/Plant
eugenol sulfate	3.1977	0.001491	2.8265	0.0031422	Xenobiotics	Food Component/Plant
thymol sulfate	3.1631	0.0016749	2.776	0.0034924	Xenobiotics	Food Component/Plant
N-acetylalliin	2.9711	0.0031389	2.5032	0.0062778	Xenobiotics	Food Component/Plant
tartarate	2.9506	0.0033499	2.475	0.0066591	Xenobiotics	Food Component/Plant
cinnamoylglycine	2.8628	0.0044113	2.3554	0.0085775	Xenobiotics	Food Component/Plant
quinate	2.511	0.012416	1.906	0.022409	Xenobiotics	Food Component/Plant
beta-guanidinopropanoate	2.4731	0.013793	1.8603	0.024564	Xenobiotics	Food Component/Plant
N-(2-furoyl)glycine	2.454	0.014534	1.8376	0.025711	Xenobiotics	Food Component/Plant
ferulic acid 4-sulfate	2.4062	0.016555	1.7811	0.028868	Xenobiotics	Food Component/Plant
1-methylurate	7.0253	8.7486e-12	11.058	5.1961e-11	Xenobiotics	Xanthine Metabolism
7-methylurate	3.5739	0.0003929	3.4057	0.0008913	Xenobiotics	Xanthine Metabolism
7-methylxanthine	3.0424	0.0024957	2.6028	0.0050638	Xenobiotics	Xanthine Metabolism
1,3,7-trimethylurate	2.8797	0.004185	2.3783	0.0081862	Xenobiotics	Xanthine Metabolism
3,7-dimethylurate	2.5245	0.011956	1.9224	0.021698	Xenobiotics	Xanthine Metabolism
1,7-dimethylurate	2.3666	0.018407	1.735	0.031815	Xenobiotics	Xanthine Metabolism
3-methylxanthine	2.327	0.020445	1.6894	0.035152	Xenobiotics	Xanthine Metabolism
theobromine	2.2313	0.026194	1.5818	0.043583	Xenobiotics	Xanthine Metabolism
3-methyl-2-oxobutyrate	-3.2685	0.0011708	2.9315	0.0024997	Amino Acid	BCAA Metabolism
4-methyl-2-oxopentanoate	-4.1971	3.306e-05	4.4807	8.8041e-05	Amino Acid	BCAA Metabolism
valine	-4.2788	2.333e-05	4.6321	6.3334e-05	Amino Acid	BCAA Metabolism
leucine	-4.9084	1.3197e-06	5.8795	4.1188e-06	Amino Acid	BCAA Metabolism
isoleucine	-5.0749	5.8513e-07	6.2327	1.9773e-06	Amino Acid	BCAA Metabolism
3-methyl-2-oxovalerate	-5.3928	1.1641e-07	6.934	4.2728e-07	Amino Acid	BCAA Metabolism
glutamine	-2.6979	0.0072615	2.139	0.013659	Amino Acid	Glutamate Metabolism
glutamate	-5.6553	2.8915e-08	7.5389	1.12e-07	Amino Acid	Glutamate Metabolism
2-aminobutyrate	-4.379	1.5094e-05	4.8212	4.1786e-05	Amino Acid	Glutathione Metabolism
threonine	-2.3718	0.018155	1.741	0.031435	Amino Acid	Glycine, Serine and Threonine Metabolism
serine	-5.5616	4.7843e-08	7.3202	1.8244e-07	Amino Acid	Glycine, Serine and Threonine Metabolism
cystine	-4.2141	3.0761e-05	4.512	8.2366e-05	Amino Acid	Methionine, Cysteine, SAM and Taurine Metabolism
taurine	-5.612	3.653e-08	7.4374	1.3984e-07	Amino Acid	Methionine, Cysteine, SAM and Taurine Metabolism
S-methylcysteine sulfoxide	-5.8458	1.0184e-08	7.9921	4.2834e-08	Amino Acid	Methionine, Cysteine, SAM and Taurine Metabolism
S-methylcysteine	-6.812	3.3751e-11	10.472	1.8478e-10	Amino Acid	Methionine, Cysteine, SAM and Taurine Metabolism
spermidine	-3.4887	0.00053709	3.27	0.00121	Amino Acid	Polyamine Metabolism
tryptophan	-6.2695	9.0579e-10	9.043	4.2677e-09	Amino Acid	Tryptophan Metabolism
serotonin	-7.3661	9.4839e-13	12.023	6.3226e-12	Amino Acid	Tryptophan Metabolism
thyroxine	-9.4022	3.5934e-19	18.444	6.9049e-18	Amino Acid	Tyrosine Metabolism
proline	-2.397	0.016968	1.7704	0.029537	Amino Acid	Urea cycle; Arginine and Proline Metabolism
ornithine	-3.1863	0.0015496	2.8098	0.0032518	Amino Acid	Urea cycle; Arginine and Proline Metabolism
homoarginine	-3.9036	0.00011048	3.9567	0.00026945	Amino Acid	Urea cycle; Arginine and Proline Metabolism
arginine	-4.7955	2.2624e-06	5.6454	6.8643e-06	Amino Acid	Urea cycle; Arginine and Proline Metabolism
citrulline	-7.9927	1.3077e-14	13.883	1.0769e-13	Amino Acid	Urea cycle; Arginine and Proline Metabolism
fructose	-5.0115	7.9946e-07	6.0972	2.6203e-06	Carbohydrate	Fructose, Mannose and Galactose Metabolism
3-phosphoglycerate	-4.5534	6.9387e-06	5.1587	2e-05	Carbohydrate	Glycolysis, Gluconeogenesis, and Pyruvate Metabolism
1,5-anhydroglucitol	-6.2491	1.0208e-09	8.9911	4.7637e-09	Carbohydrate	Glycolysis, Gluconeogenesis, and Pyruvate Metabolism
nicotinamide	-5.3581	1.3938e-07	6.8558	5.0403e-07	Cofactors and Vitamins	Nicotinate and Nicotinamide Metabolism
riboflavin	-2.4387	0.015155	1.8195	0.026712	Cofactors and Vitamins	Riboflavin Metabolism
gamma-CEHC	-2.5472	0.011218	1.9501	0.020472	Cofactors and Vitamins	Tocopherol Metabolism
gamma-tocopherol/beta-tocopherol	-3.9161	0.00010511	3.9783	0.00025817	Cofactors and Vitamins	Tocopherol Metabolism
alpha-tocopherol	-6.5602	1.5955e-10	9.7971	8.2727e-10	Cofactors and Vitamins	Tocopherol Metabolism
beta-cryptoxanthin	-3.809	0.00016049	3.7945	0.00038645	Cofactors and Vitamins	Vitamin A Metabolism
retinol	-4.1098	4.7696e-05	4.3215	0.00012301	Cofactors and Vitamins	Vitamin A Metabolism
carotene diol	-6.0468	3.286e-09	8.4833	1.4312e-08	Cofactors and Vitamins	Vitamin A Metabolism
androstenediol (3alpha, 17alpha) monosulfate	-2.5124	0.012367	1.9077	0.022361	Lipid	Androgenic Steroids
cortisone	-2.6623	0.0080605	2.0936	0.015018	Lipid	Corticosteroids
oleoyl-linolenoyl-glycerol (18:1/18:3)*	-2.251	0.024907	1.6037	0.041795	Lipid	Diacylglycerol
oleoyl-linoleoyl-glycerol (18:1/18:2)	-2.3127	0.021226	1.6731	0.036303	Lipid	Diacylglycerol
palmitoleoyl-arachidonoyl-glycerol (16:1/20:4)*	-2.3173	0.020972	1.6784	0.035931	Lipid	Diacylglycerol
linoleoyl-arachidonoyl-glycerol (18:2/20:4)*	-2.3208	0.020778	1.6824	0.03566	Lipid	Diacylglycerol
palmitoleoyl-linoleoyl-glycerol (16:1/18:2)*	-2.6361	0.0086984	2.0606	0.016054	Lipid	Diacylglycerol
linoleoyl-linolenoyl-glycerol (18:2/18:3)*	-3.3903	0.00076458	3.1166	0.0016725	Lipid	Diacylglycerol
sphingomyelin (d18:0/18:0, d19:0/17:0)*	-6.5515	1.682e-10	9.7742	8.6756e-10	Lipid	Dihydrosphingomyelins
myristoyl dihydrosphingomyelin (d18:0/14:0)*	-7.9699	1.5354e-14	13.814	1.2435e-13	Lipid	Dihydrosphingomyelins
behenoyl dihydrosphingomyelin (d18:0/22:0)*	-8.2839	1.6417e-15	14.785	1.6251e-14	Lipid	Dihydrosphingomyelins
sphingomyelin (d18:0/20:0, d16:0/22:0)*	-8.5743	1.9719e-16	15.705	2.2213e-15	Lipid	Dihydrosphingomyelins
palmitoyl dihydrosphingomyelin (d18:0/16:0)*	-8.7284	6.2744e-17	16.202	7.9856e-16	Lipid	Dihydrosphingomyelins
arachidonoyl ethanolamide	-2.3063	0.021581	1.6659	0.036782	Lipid	Endocannabinoid
oleoylcholine	-4.0276	6.6951e-05	4.1742	0.0001691	Lipid	Fatty Acid Metabolism (Acyl Choline)
palmitoylcholine	-4.9281	1.2e-06	5.9208	3.8059e-06	Lipid	Fatty Acid Metabolism (Acyl Choline)
stearoylcholine*	-4.9437	1.1129e-06	5.9535	3.5525e-06	Lipid	Fatty Acid Metabolism (Acyl Choline)
linoleoylcholine*	-5.1942	3.2218e-07	6.4919	1.116e-06	Lipid	Fatty Acid Metabolism (Acyl Choline)
dihomo-linolenoyl-choline	-6.4117	3.9022e-10	9.4087	1.9314e-09	Lipid	Fatty Acid Metabolism (Acyl Choline)
arachidonoylcholine	-6.7573	4.7488e-11	10.323	2.5712e-10	Lipid	Fatty Acid Metabolism (Acyl Choline)
docosahexaenoylcholine	-6.9869	1.1184e-11	10.951	6.5238e-11	Lipid	Fatty Acid Metabolism (Acyl Choline)
margaroylcarnitine (C17)*	-3.0085	0.0027848	2.5552	0.0056155	Lipid	Long-chain Acylcarnitine
stearoylcarnitine (C18)	-5.2008	3.1165e-07	6.5063	1.0869e-06	Lipid	Long-chain Acylcarnitine
linolenoylcarnitine (C18:3)*	-5.6457	3.0458e-08	7.5163	1.1752e-07	Lipid	Long-chain Acylcarnitine
linoleoylcarnitine (C18:2)*	-5.7181	2.0559e-08	7.687	8.2236e-08	Lipid	Long-chain Acylcarnitine
oleoylcarnitine (C18)	-2.3077	0.021503	1.6675	0.036713	Lipid	Long-chain Acylcarnitine
dihomo-linoleoylcarnitine (C20:2)*	-4.6767	3.9444e-06	5.404	1.1573e-05	Lipid	Long-chain Acylcarnitine
arachidonoylcarnitine (C20:4)	-7.3117	1.3592e-12	11.867	9.0003e-12	Lipid	Long-chain Acylcarnitine
dihomo-linolenoylcarnitine (C20:3n3 or 6)*	-7.5223	3.3378e-13	12.477	2.3703e-12	Lipid	Long-chain Acylcarnitine
eicosenoylcarnitine (C20:1)*	-2.8413	0.0047129	2.3267	0.0090918	Lipid	Long-chain Acylcarnitine
arachidoylcarnitine (C20)*	-4.3791	1.5088e-05	4.8214	4.1786e-05	Lipid	Long-chain Acylcarnitine
docosapentaenoylcarnitine (C22:5n3)*	-4.9444	1.1092e-06	5.955	3.5523e-06	Lipid	Long-chain Acylcarnitine
adrenoylcarnitine (C22:4)*	-6.1021	2.3935e-09	8.621	1.0711e-08	Lipid	Long-chain Acylcarnitine
behenoylcarnitine (C22)*	-2.6266	0.0089426	2.0485	0.016473	Lipid	Long-chain Acylcarnitine
docosahexaenoylcarnitine (C22:6)*	-3.0924	0.0021191	2.6738	0.0043721	Lipid	Long-chain Acylcarnitine
lignoceroylcarnitine (C24)*	-5.4715	7.7106e-08	7.1129	2.8731e-07	Lipid	Long-chain Acylcarnitine
ximenoylcarnitine (C26:1)*	-7.6884	1.0808e-13	12.966	7.8458e-13	Lipid	Long-chain Acylcarnitine
cerotoylcarnitine (C26)*	-8.0095	1.1615e-14	13.935	9.6463e-14	Lipid	Long-chain Acylcarnitine
2-aminoheptanoate	-3.6851	0.00025879	3.587	0.00060242	Lipid	Fatty Acid, Amino
2-aminooctanoate	-6.1225	2.1292e-09	8.6718	9.6159e-09	Lipid	Fatty Acid, Amino
hydroxy-CMPF*	-2.6654	0.0079879	2.0976	0.014911	Lipid	Fatty Acid, Dicarboxylate
glycosyl-N-palmitoyl-sphingosine (d18:1/16:0)	-3.3355	0.00092767	3.0326	0.0019937	Lipid	Hexosylceramides
glycosyl-N-(2-hydroxynervonoyl)-sphingosine (d18:1/24:1(2OH))*	-4.983	9.1913e-07	6.0366	2.9533e-06	Lipid	Hexosylceramides
glycosyl-N-stearoyl-sphingosine (d18:1/18:0)	-5.0856	5.5487e-07	6.2558	1.8881e-06	Lipid	Hexosylceramides
glycosyl ceramide (d18:1/23:1, d17:1/24:1)*	-5.7487	1.7393e-08	7.7596	7.0728e-08	Lipid	Hexosylceramides
glycosyl ceramide (d18:2/24:1, d18:1/24:2)*	-5.8249	1.1431e-08	7.9419	4.7467e-08	Lipid	Hexosylceramides
glycosyl-N-behenoyl-sphingadienine (d18:2/22:0)*	-6.9091	1.8322e-11	10.737	1.0379e-10	Lipid	Hexosylceramides
glycosyl ceramide (d18:1/20:0, d16:1/22:0)*	-8.1305	4.9313e-15	14.307	4.4371e-14	Lipid	Hexosylceramides
lactosyl-N-nervonoyl-sphingosine (d18:1/24:1)*	-4.8891	1.4479e-06	5.8393	4.4622e-06	Lipid	Lactosylceramides
lactosyl-N-palmitoyl-sphingosine (d18:1/16:0)	-5.5421	5.3073e-08	7.2751	2.0004e-07	Lipid	Lactosylceramides
lactosyl-N-behenoyl-sphingosine (d18:1/22:0)*	-5.9136	6.9772e-09	8.1563	2.9473e-08	Lipid	Lactosylceramides
1-arachidonoyl-GPC* (20:4)*	-10.939	1.1699e-24	23.932	1.4332e-22	Lipid	Lysophosphatidylcholine
1-cerotoyl-GPC (26:0)*	-7.7433	7.4132e-14	13.13	5.5037e-13	Lipid	Lysophosphatidylcholine
1-lignoceroyl-GPC (24:0)	-13.044	7.4456e-33	32.128	7.2966e-30	Lipid	Lysophosphatidylcholine
1-linolenoyl-GPC (18:3)*	-6.8778	2.2334e-11	10.651	1.2507e-10	Lipid	Lysophosphatidylcholine
1-linoleoyl-GPC (18:2)	-9.867	8.8799e-21	20.052	2.5595e-19	Lipid	Lysophosphatidylcholine
1-oleoyl-GPC (18:1)	-8.0357	9.6582e-15	14.015	8.1595e-14	Lipid	Lysophosphatidylcholine
1-palmitoleoyl-GPC* (16:1)*	-8.7646	4.7828e-17	16.32	6.2495e-16	Lipid	Lysophosphatidylcholine
1-palmitoyl-GPC (16:0)	-11.715	1.3449e-27	26.871	2.636e-25	Lipid	Lysophosphatidylcholine
1-stearoyl-GPC (18:0)	-12.172	2.2496e-29	28.648	5.5116e-27	Lipid	Lysophosphatidylcholine
2-palmitoyl-GPC* (16:0)*	-10.634	1.5727e-23	22.803	1.1856e-21	Lipid	Lysophosphatidylcholine
1-arachidonoyl-GPE (20:4n6)*	-5.1237	4.5899e-07	6.3382	1.5728e-06	Lipid	Lysophospholipid
1-linoleoyl-GPE (18:2)*	-5.6863	2.4447e-08	7.6118	9.6605e-08	Lipid	Lysophospholipid
1-oleoyl-GPE (18:1)	-4.3634	1.6162e-05	4.7915	4.4492e-05	Lipid	Lysophospholipid
1-palmitoyl-GPA (16:0)	-2.6912	0.0074064	2.1304	0.013905	Lipid	Lysophospholipid
1-palmitoyl-GPE (16:0)	-5.1418	4.1935e-07	6.3774	1.447e-06	Lipid	Lysophospholipid
1-palmitoyl-GPG (16:0)*	-3.5361	0.00045159	3.3453	0.0010197	Lipid	Lysophospholipid
1-palmitoyl-GPI* (16:0)	-2.1941	0.02878	1.5409	0.047164	Lipid	Lysophospholipid
1-stearoyl-GPE (18:0)	-5.5496	5.099e-08	7.2925	1.9293e-07	Lipid	Lysophospholipid
2-stearoyl-GPE (18:0)*	-3.6203	0.00033044	3.4809	0.00075661	Lipid	Lysophospholipid
1-(1-enyl-oleoyl)-GPE (P-18:1)*	-9.667	4.425e-20	19.354	1.0841e-18	Lipid	Lysoplasmalogen
1-(1-enyl-palmitoyl)-GPE (P-16:0)*	-9.7152	3.0097e-20	19.521	7.8578e-19	Lipid	Lysoplasmalogen
1-(1-enyl-stearoyl)-GPE (P-18:0)*	-10.644	1.4431e-23	22.841	1.1856e-21	Lipid	Lysoplasmalogen
1-(1-enyl-palmitoyl)-GPC (P-16:0)*	-12.877	3.5247e-32	31.453	1.7271e-29	Lipid	Lysoplasmalogen
1-palmitoleoyl-2-linolenoyl-GPC (16:1/18:3)*	-3.0487	0.0024444	2.6118	0.0049972	Lipid	Phosphatidylcholine
1-linoleoyl-2-linolenoyl-GPC (18:2/18:3)*	-3.7091	0.00023613	3.6268	0.00055628	Lipid	Phosphatidylcholine
1-stearoyl-2-linoleoyl-GPC (18:0/18:2)*	-4.6796	3.8914e-06	5.4099	1.1452e-05	Lipid	Phosphatidylcholine
1-stearoyl-2-docosahexaenoyl-GPC (18:0/22:6)	-5.2362	2.6049e-07	6.5842	9.1827e-07	Lipid	Phosphatidylcholine
1-palmitoyl-2-arachidonoyl-GPC (16:0/20:4n6)	-5.3709	1.3049e-07	6.8844	4.7364e-07	Lipid	Phosphatidylcholine
1-stearoyl-2-arachidonoyl-GPC (18:0/20:4)	-6.1418	1.9047e-09	8.7202	8.682e-09	Lipid	Phosphatidylcholine
1-oleoyl-2-docosahexaenoyl-GPC (18:1/22:6)*	-6.2791	8.5608e-10	9.0675	4.0529e-09	Lipid	Phosphatidylcholine
1,2-dilinoleoyl-GPC (18:2/18:2)	-6.92	1.7107e-11	10.767	9.7469e-11	Lipid	Phosphatidylcholine
1-myristoyl-2-arachidonoyl-GPC (14:0/20:4)*	-7.0276	8.619e-12	11.065	5.182e-11	Lipid	Phosphatidylcholine
1-palmitoyl-2-docosahexaenoyl-GPC (16:0/22:6)	-7.8622	3.2586e-14	13.487	2.5145e-13	Lipid	Phosphatidylcholine
1-palmitoyl-2-stearoyl-GPC (16:0/18:0)	-8.9199	1.4834e-17	16.829	2.2027e-16	Lipid	Phosphatidylcholine
1-stearoyl-2-linoleoyl-GPI (18:0/18:2)	-2.845	0.0046594	2.3317	0.0090242	Lipid	Phosphatidylinositol
1-palmitoyl-2-arachidonoyl-GPI (16:0/20:4)*	-3.1789	0.0015884	2.7991	0.0033261	Lipid	Phosphatidylinositol
1-stearoyl-2-arachidonoyl-GPI (18:0/20:4)	-4.161	3.8502e-05	4.4145	0.00010116	Lipid	Phosphatidylinositol
1-stearoyl-2-oleoyl-GPS (18:0/18:1)	-4.9181	1.2592e-06	5.8999	3.968e-06	Lipid	Phosphatidylserine
phosphocholine	-5.422	1.0001e-07	7	3.6846e-07	Lipid	Phospholipid Metabolism
phosphoethanolamine (PE)	-5.821	1.1684e-08	7.9324	4.8315e-08	Lipid	Phospholipid Metabolism
glycerophosphoethanolamine	-6.369	5.0336e-10	9.2981	2.442e-09	Lipid	Phospholipid Metabolism
glycerophosphorylcholine (GPC)	-8.9805	9.3639e-18	17.029	1.4118e-16	Lipid	Phospholipid Metabolism
1-(1-enyl-palmitoyl)-2-oleoyl-GPC (P-16:0/18:1)*	-4.6463	4.5389e-06	5.3431	1.3238e-05	Lipid	Plasmalogen
1-(1-enyl-palmitoyl)-2-linoleoyl-GPC (P-16:0/18:2)*	-4.9934	8.7381e-07	6.0586	2.8262e-06	Lipid	Plasmalogen
1-(1-enyl-palmitoyl)-2-oleoyl-GPE (P-16:0/18:1)*	-5.657	2.8662e-08	7.5427	1.1191e-07	Lipid	Plasmalogen
1-(1-enyl-stearoyl)-2-oleoyl-GPE (P-18:0/18:1)	-6.562	1.5773e-10	9.8021	8.2223e-10	Lipid	Plasmalogen
1-(1-enyl-palmitoyl)-2-arachidonoyl-GPE (P-16:0/20:4)*	-6.618	1.121e-10	9.9504	5.938e-10	Lipid	Plasmalogen
1-(1-enyl-palmitoyl)-2-arachidonoyl-GPC (P-16:0/20:4)*	-7.1556	3.7769e-12	11.423	2.388e-11	Lipid	Plasmalogen
1-(1-enyl-palmitoyl)-2-linoleoyl-GPE (P-16:0/18:2)*	-8.1442	4.4719e-15	14.35	4.1427e-14	Lipid	Plasmalogen
1-(1-enyl-stearoyl)-2-linoleoyl-GPE (P-18:0/18:2)*	-9.453	2.4118e-19	18.618	4.7729e-18	Lipid	Plasmalogen
1-(1-enyl-stearoyl)-2-arachidonoyl-GPE (P-18:0/20:4)*	-9.6396	5.5046e-20	19.259	1.3157e-18	Lipid	Plasmalogen
3b-hydroxy-5-cholenoic acid	-2.7594	0.0060465	2.2185	0.011506	Lipid	Secondary Bile Acid Metabolism
glycodeoxycholate	-3.0842	0.0021766	2.6622	0.0044813	Lipid	Secondary Bile Acid Metabolism
ursodeoxycholate	-4.2672	2.4516e-05	4.6105	6.6187e-05	Lipid	Secondary Bile Acid Metabolism
deoxycholate	-4.5884	5.9188e-06	5.2278	1.7161e-05	Lipid	Secondary Bile Acid Metabolism
isoursodeoxycholate	-6.1069	2.3282e-09	8.633	1.0466e-08	Lipid	Secondary Bile Acid Metabolism
sphinganine-1-phosphate	-6.182	1.5094e-09	8.8212	6.9446e-09	Lipid	Sphingolipid Synthesis
sphingomyelin (d18:1/20:2, d18:2/20:1, d16:1/22:2)*	-5.3144	1.7465e-07	6.7578	6.224e-07	Lipid	Sphingomyelin
sphingomyelin (d18:2/16:0, d18:1/16:1)*	-5.656	2.8816e-08	7.5404	1.12e-07	Lipid	Sphingomyelin
sphingomyelin (d18:1/24:1, d18:2/24:0)*	-6.773	4.3066e-11	10.366	2.3447e-10	Lipid	Sphingomyelin
sphingomyelin (d18:1/14:0, d16:1/16:0)*	-7.1567	3.7501e-12	11.426	2.3864e-11	Lipid	Sphingomyelin
sphingomyelin (d18:1/22:2, d18:2/22:1, d16:1/24:2)*	-7.2194	2.492e-12	11.603	1.6067e-11	Lipid	Sphingomyelin
sphingomyelin (d17:2/16:0, d18:2/15:0)*	-7.2639	1.8619e-12	11.73	1.2164e-11	Lipid	Sphingomyelin
sphingomyelin (d18:1/18:1, d18:2/18:0)	-7.4526	5.332e-13	12.273	3.6287e-12	Lipid	Sphingomyelin
sphingomyelin (d17:1/16:0, d18:1/15:0, d16:1/17:0)*	-7.5483	2.8021e-13	12.553	2.0045e-12	Lipid	Sphingomyelin
sphingomyelin (d18:2/24:2)*	-7.6915	1.0582e-13	12.975	7.739e-13	Lipid	Sphingomyelin
sphingomyelin (d18:2/23:1)*	-7.9284	2.0527e-14	13.688	1.6355e-13	Lipid	Sphingomyelin
sphingomyelin (d18:2/24:1, d18:1/24:2)*	-8.108	5.7861e-15	14.238	5.1549e-14	Lipid	Sphingomyelin
sphingomyelin (d18:2/14:0, d18:1/14:1)*	-8.1685	3.76e-15	14.425	3.5775e-14	Lipid	Sphingomyelin
sphingomyelin (d18:2/18:1)*	-8.4677	4.3179e-16	15.365	4.5995e-15	Lipid	Sphingomyelin
sphingomyelin (d18:2/21:0, d16:2/23:0)*	-8.5624	2.1524e-16	15.667	2.37e-15	Lipid	Sphingomyelin
sphingomyelin (d17:1/14:0, d16:1/15:0)*	-8.719	6.7305e-17	16.172	8.4562e-16	Lipid	Sphingomyelin
sphingomyelin (d18:1/17:0, d17:1/18:0, d19:1/16:0)	-8.8907	1.8515e-17	16.732	2.6296e-16	Lipid	Sphingomyelin
sphingomyelin (d18:1/25:0, d19:0/24:1, d20:1/23:0, d19:1/24:0)*	-9.2935	8.4047e-19	18.075	1.5253e-17	Lipid	Sphingomyelin
behenoyl sphingomyelin (d18:1/22:0)*	-9.3112	7.3228e-19	18.135	1.3801e-17	Lipid	Sphingomyelin
palmitoyl sphingomyelin (d18:1/16:0)	-9.4658	2.1804e-19	18.661	4.4516e-18	Lipid	Sphingomyelin
stearoyl sphingomyelin (d18:1/18:0)	-9.5724	9.3877e-20	19.027	2.0909e-18	Lipid	Sphingomyelin
sphingomyelin (d18:1/19:0, d19:1/18:0)*	-9.5774	9.0208e-20	19.045	2.0559e-18	Lipid	Sphingomyelin
sphingomyelin (d18:2/23:0, d18:1/23:1, d17:1/24:1)*	-9.7136	3.0469e-20	19.516	7.8578e-19	Lipid	Sphingomyelin
lignoceroyl sphingomyelin (d18:1/24:0)	-9.7778	1.8222e-20	19.739	4.9603e-19	Lipid	Sphingomyelin
sphingomyelin (d18:1/21:0, d17:1/22:0, d16:1/23:0)*	-10.067	1.752e-21	20.756	5.9204e-20	Lipid	Sphingomyelin
sphingomyelin (d18:1/22:1, d18:2/22:0, d16:1/24:1)*	-10.278	3.0809e-22	21.511	1.4377e-20	Lipid	Sphingomyelin
sphingomyelin (d18:1/20:1, d18:2/20:0)*	-10.449	7.4567e-23	22.127	3.8461e-21	Lipid	Sphingomyelin
tricosanoyl sphingomyelin (d18:1/23:0)*	-10.6	2.1011e-23	22.678	1.3955e-21	Lipid	Sphingomyelin
sphingomyelin (d18:1/20:0, d16:1/22:0)*	-11.633	2.7826e-27	26.556	3.8957e-25	Lipid	Sphingomyelin
hexadecasphingosine (d16:1)*	-3.6396	0.0003073	3.5124	0.00070692	Lipid	Sphingosines
sphingosine 1-phosphate	-8.5804	1.884e-16	15.725	2.1469e-15	Lipid	Sphingosines
cholesterol	-4.0286	6.6688e-05	4.176	0.00016887	Lipid	Sterol
hypoxanthine	-3.2314	0.0013294	2.8763	0.0028322	Nucleotide	Purine Metabolism
inosine 5'-monophosphate	-4.5702	6.43e-06	5.1918	1.8588e-05	Nucleotide	Purine Metabolism
AMP	-3.3514	0.00087736	3.0568	0.0018897	Nucleotide	Purine Metabolism
ADP	-5.7425	1.7999e-08	7.7447	7.259e-08	Nucleotide	Purine Metabolism
2'-deoxyuridine	-2.2187	0.027048	1.5679	0.044775	Nucleotide	Pyrimidine Metabolism
5-methyluridine	-7.2465	2.0866e-12	11.681	1.3542e-11	Nucleotide	Pyrimidine Metabolism
uridine	-9.6913	3.6419e-20	19.439	9.1515e-19	Nucleotide	Pyrimidine Metabolism
ADpSGEGDFXAEGGGVR*	-2.4151	0.016161	1.7915	0.028232	Peptide	Fibrinogen Cleavage Peptide
ADSGEGDFXAEGGGVR*	-2.766	0.0059266	2.2272	0.011322	Peptide	Fibrinogen Cleavage Peptide
DSGEGDFXAEGGGVR*	-3.7946	0.0001698	3.7701	0.00040687	Peptide	Fibrinogen Cleavage Peptide
gamma-glutamylmethionine	-3.3577	0.000858	3.0665	0.0018521	Peptide	Gamma-glutamyl Amino Acid
gamma-glutamylglutamate	-4.4795	9.6759e-06	5.0143	2.7406e-05	Peptide	Gamma-glutamyl Amino Acid
gamma-glutamylglutamine	-4.9973	8.5736e-07	6.0668	2.7821e-06	Peptide	Gamma-glutamyl Amino Acid
gamma-glutamyl-2-aminobutyrate	-5.0312	7.2583e-07	6.1392	2.4277e-06	Peptide	Gamma-glutamyl Amino Acid
gamma-glutamylcitrulline*	-8.4808	3.922e-16	15.406	4.2237e-15	Peptide	Gamma-glutamyl Amino Acid
HWESASXX*	-4.6501	4.4602e-06	5.3506	1.3048e-05	Peptide	Polypeptide
3-phenylpropionate (hydrocinnamate)	-3.104	0.0020396	2.6904	0.004217	Xenobiotics	Benzoate Metabolism
indoleacetylcarnitine*	-2.5491	0.011159	1.9524	0.020402	Xenobiotics	Chemical
perfluorooctanoate (PFOA)*	-3.6878	0.00025615	3.5915	0.00059768	Xenobiotics	Chemical
thioproline	-4.7496	2.8084e-06	5.5515	8.4426e-06	Xenobiotics	Chemical
EDTA	-5.0626	6.2192e-07	6.2063	2.0873e-06	Xenobiotics	Chemical
omeprazole	-3.0454	0.0024707	2.6072	0.0050339	Xenobiotics	Drug - Gastrointestinal
levetiracetam	-2.8383	0.0047576	2.3226	0.00916	Xenobiotics	Drug - Neurological
acesulfame	-2.3524	0.019117	1.7186	0.032984	Xenobiotics	Food Component/Plant
pyrraline	-3.0483	0.0024476	2.6113	0.0049972	Xenobiotics	Food Component/Plant
ergothioneine	-3.8155	0.0001565	3.8055	0.00037775	Xenobiotics	Food Component/Plant
hydroxycotinine	-2.4232	0.015811	1.801	0.027719	Xenobiotics	Tobacco Metabolite
cotinine	-2.4256	0.015707	1.8039	0.027586	Xenobiotics	Tobacco Metabolite
norcotinine	-2.6443	0.0084944	2.0709	0.015766	Xenobiotics	Tobacco Metabolite
