# Supplementary material for: Procalcitonin metabolomics in the critically ill reveal relationships between inflammation intensity and energy utilization pathways
Source: Sci Rep. 2021 Dec 1;11:23194. doi: 10.1038/s41598-021-02679-0 (PMC8636627; doi:10.1038/s41598-021-02679-0)
Supplement: Supplementary file 4 — Dataset S2. [file 41598_2021_2679_MOESM4_ESM.xlsx]

## Sheet: Mixed Effects day 0,3,7
Biochemical	b Coefficient	p-value	-log(10)p	q-value	Super Pathway	Sub Pathway
N-acetylalanine	7.58157	3.73978e-06	5.42715	3.90087e-05	Amino Acid	Alanine and Aspartate Metabolism
hydroxyasparagine	5.28505	0.000526639	3.27849	0.00235665	Amino Acid	Alanine and Aspartate Metabolism
methylsuccinate	7.4424	1.86523e-10	9.72927	8.30873e-09	Amino Acid	BCAA Metabolism
3-methylglutaconate	6.46448	7.79455e-09	8.10821	1.95863e-07	Amino Acid	BCAA Metabolism
2,3-dihydroxy-2-methylbutyrate	6.43586	2.75343e-09	8.56013	8.70439e-08	Amino Acid	BCAA Metabolism
3-hydroxy-2-ethylpropionate	5.22266	0.000163714	3.78591	0.000871957	Amino Acid	BCAA Metabolism
N-acetylvaline	5.19465	0.000679418	3.16786	0.00286996	Amino Acid	BCAA Metabolism
beta-hydroxyisovalerate	5.16385	0.000130022	3.88598	0.000719896	Amino Acid	BCAA Metabolism
N-acetylisoleucine	4.25426	0.00235148	2.62866	0.0085035	Amino Acid	BCAA Metabolism
ethylmalonate	4.16477	0.00128674	2.89051	0.00521075	Amino Acid	BCAA Metabolism
isovalerylglycine	2.29133	0.0151967	1.81825	0.040802	Amino Acid	BCAA Metabolism
creatinine	8.23972	1.73121e-06	5.76165	2.09455e-05	Amino Acid	Creatine Metabolism
alpha-ketoglutaramate*	10.1894	4.52433e-13	12.3444	4.43385e-11	Amino Acid	Glutamate Metabolism
carboxyethyl-GABA	8.72058	1.64198e-09	8.78463	5.54877e-08	Amino Acid	Glutamate Metabolism
N-acetyl-aspartyl-glutamate	5.278	1.80328e-06	5.74394	2.15514e-05	Amino Acid	Glutamate Metabolism
beta-citrylglutamate	5.01291	8.57303e-05	4.06687	0.000535132	Amino Acid	Glutamate Metabolism
citramalate	4.51052	0.00014169	3.84866	0.000779497	Amino Acid	Glutamate Metabolism
N-acetylglutamine	3.20124	0.0085487	2.0681	0.02562	Amino Acid	Glutamate Metabolism
cysteinylglycine	3.74018	7.14492e-05	4.146	0.000466802	Amino Acid	Glutathione Metabolism
N-acetylserine	7.52949	1.78063e-07	6.74943	2.95766e-06	Amino Acid	Glycine, Serine and Threonine Metabolism
N-acetylthreonine	7.38578	2.41936e-07	6.6163	3.81636e-06	Amino Acid	Glycine, Serine and Threonine Metabolism
1-methylguanidine	4.04791	4.31948e-06	5.36457	4.31948e-05	Amino Acid	Guanidino and Acetamido Metabolism
guanidinosuccinate	2.27635	0.0130625	1.88397	0.0361262	Amino Acid	Guanidino and Acetamido Metabolism
imidazole lactate	6.09269	8.6508e-07	6.06294	1.17747e-05	Amino Acid	Histidine Metabolism
1-ribosyl-imidazoleacetate*	5.92906	1.11083e-06	5.95435	1.4159e-05	Amino Acid	Histidine Metabolism
1-methyl-4-imidazoleacetate	5.40554	6.97845e-06	5.15624	6.3323e-05	Amino Acid	Histidine Metabolism
N-acetylcarnosine	4.51926	0.000115666	3.9368	0.000670724	Amino Acid	Histidine Metabolism
1-methylhistidine	4.44611	0.000105796	3.97553	0.000624577	Amino Acid	Histidine Metabolism
N-acetylhistidine	4.24922	0.000240842	3.61827	0.00120421	Amino Acid	Histidine Metabolism
formiminoglutamate	4.20846	2.62442e-05	4.58097	0.000194844	Amino Acid	Histidine Metabolism
hydantoin-5-propionic acid	3.16363	0.000185239	3.73227	0.000965605	Amino Acid	Histidine Metabolism
N-acetyl-1-methylhistidine*	2.54496	0.00510664	2.29186	0.0169071	Amino Acid	Histidine Metabolism
N6,N6,N6-trimethyllysine	6.72294	1.41828e-07	6.84824	2.3964e-06	Amino Acid	Lysine Metabolism
5-(galactosylhydroxy)-L-lysine	4.92214	2.50478e-05	4.60123	0.00018738	Amino Acid	Lysine Metabolism
N2-acetyllysine	2.85676	0.0155508	1.80825	0.0415254	Amino Acid	Lysine Metabolism
cystathionine	7.9697	1.87032e-15	14.7281	2.61844e-13	Amino Acid	Methionine, Cysteine, SAM and Taurine Metabolism
5-methylthioribose	6.25876	6.65499e-10	9.17685	2.60876e-08	Amino Acid	Methionine, Cysteine, SAM and Taurine Metabolism
N-acetyltaurine	5.75617	1.22551e-05	4.91168	0.000101779	Amino Acid	Methionine, Cysteine, SAM and Taurine Metabolism
S-adenosylhomocysteine	5.61029	1.84198e-06	5.73472	2.17487e-05	Amino Acid	Methionine, Cysteine, SAM and Taurine Metabolism
cysteine	5.21978	9.61367e-05	4.01711	0.000585114	Amino Acid	Methionine, Cysteine, SAM and Taurine Metabolism
lanthionine	3.19881	0.00166089	2.77966	0.00626365	Amino Acid	Methionine, Cysteine, SAM and Taurine Metabolism
phenyllactate	6.16314	1.06729e-07	6.97172	1.90172e-06	Amino Acid	Phenylalanine Metabolism
N-acetylphenylalanine	4.18739	4.95153e-05	4.30526	0.000334655	Amino Acid	Phenylalanine Metabolism
4-hydroxyphenylacetate	2.98419	0.000237466	3.6244	0.00119957	Amino Acid	Phenylalanine Metabolism
N1,N12-diacetylspermine	8.05225	2.26895e-18	17.6442	1.11179e-15	Amino Acid	Polyamine Metabolism
4-acetamidobutanoate	7.53197	1.43019e-11	10.8446	7.7866e-10	Amino Acid	Polyamine Metabolism
N-acetyl-isoputreanine*	6.86833	3.05204e-10	9.51541	1.30043e-08	Amino Acid	Polyamine Metabolism
(N(1) + N(8))-acetylspermidine	6.05755	4.00855e-08	7.39701	8.0171e-07	Amino Acid	Polyamine Metabolism
acisoga	5.93839	1.58367e-08	7.80034	3.44888e-07	Amino Acid	Polyamine Metabolism
N-acetylputrescine	5.02794	3.37822e-05	4.47131	0.000242009	Amino Acid	Polyamine Metabolism
5-methylthioadenosine	4.29163	0.00044494	3.3517	0.0020281	Amino Acid	Polyamine Metabolism
kynurenine	9.66188	2.25674e-11	10.6465	1.164e-09	Amino Acid	Tryptophan Metabolism
kynurenate	8.32593	1.39125e-23	22.8566	1.36343e-20	Amino Acid	Tryptophan Metabolism
N-acetylkynurenine	5.99039	1.95004e-14	13.71	2.12338e-12	Amino Acid	Tryptophan Metabolism
picolinate	5.76115	2.38221e-09	8.62302	7.78189e-08	Amino Acid	Tryptophan Metabolism
indolelactate	5.02043	4.22512e-05	4.37416	0.000289554	Amino Acid	Tryptophan Metabolism
xanthurenate	4.98572	3.65409e-08	7.43722	7.46044e-07	Amino Acid	Tryptophan Metabolism
3-indoxyl sulfate	4.68508	5.4201e-07	6.26599	7.58814e-06	Amino Acid	Tryptophan Metabolism
C-glycosyltryptophan	4.38388	0.00140659	2.85183	0.00560347	Amino Acid	Tryptophan Metabolism
indole-3-carboxylate	4.28095	0.000493728	3.30651	0.00222974	Amino Acid	Tryptophan Metabolism
indoleacetylglutamine	3.34095	0.000118912	3.92477	0.00067836	Amino Acid	Tryptophan Metabolism
indoleacetate	2.66213	0.00808375	2.09239	0.0244509	Amino Acid	Tryptophan Metabolism
N-formylanthranilic acid	9.67666	2.6992e-17	16.5688	1.11179e-14	Amino Acid	Tryptophan Metabolism
N-acetyltryptophan	2.26608	9.50585e-12	11.022	5.72689e-10	Amino Acid	Tryptophan Metabolism
vanillylmandelate	7.84911	4.60163e-17	16.3371	1.1274e-14	Amino Acid	Tyrosine Metabolism
homovanillate	7.33181	9.22683e-13	12.0349	7.53524e-11	Amino Acid	Tyrosine Metabolism
3-(4-hydroxyphenyl)lactate	6.94753	1.15803e-08	7.93628	2.64813e-07	Amino Acid	Tyrosine Metabolism
2-hydroxyphenylacetate	6.94613	7.58737e-13	12.1199	6.75965e-11	Amino Acid	Tyrosine Metabolism
3-hydroxyphenylacetate sulfate	6.73367	3.0917e-06	5.5098	3.40563e-05	Amino Acid	Tyrosine Metabolism
vanillactate	5.33397	3.44792e-09	8.46244	1.02021e-07	Amino Acid	Tyrosine Metabolism
homovanillate sulfate	5.1288	9.16442e-10	9.0379	3.45428e-08	Amino Acid	Tyrosine Metabolism
3,4-dihydroxyphenylacetate sulfate	4.89061	0.000127424	3.89475	0.000713573	Amino Acid	Tyrosine Metabolism
indoxyl glucuronide	4.66784	3.56008e-07	6.44854	5.05635e-06	Amino Acid	Tyrosine Metabolism
4-methoxyphenol sulfate	4.43639	1.52013e-06	5.81812	1.88573e-05	Amino Acid	Tyrosine Metabolism
phenol glucuronide	3.10605	0.000250738	3.60078	0.00124732	Amino Acid	Tyrosine Metabolism
3-methoxytyramine sulfate	2.77619	0.00303204	2.51826	0.0106502	Amino Acid	Tyrosine Metabolism
N-acetyltyrosine	2.75722	0.00373948	2.42719	0.0127246	Amino Acid	Tyrosine Metabolism
phenol sulfate	2.50924	0.00288925	2.53922	0.0102589	Amino Acid	Tyrosine Metabolism
5-hydroxymethyl-2-furoic acid	2.22809	0.0143574	1.84292	0.0388681	Amino Acid	Tyrosine Metabolism
3-hydroxyproline	7.18884	0.000115187	3.9386	0.000670724	Amino Acid	Urea cycle; Arginine and Proline Metabolism
dimethylarginine (ADMA + SDMA)	5.51227	0.00155713	2.80768	0.00598426	Amino Acid	Urea cycle; Arginine and Proline Metabolism
urea	4.98967	0.000119751	3.92172	0.00067836	Amino Acid	Urea cycle; Arginine and Proline Metabolism
argininate*	3.40508	0.0057935	2.23706	0.0187381	Amino Acid	Urea cycle; Arginine and Proline Metabolism
2-oxoarginine*	3.18417	0.00472395	2.32569	0.0158002	Amino Acid	Urea cycle; Arginine and Proline Metabolism
N2,N5-diacetylornithine	2.96112	0.00162991	2.78784	0.00623948	Amino Acid	Urea cycle; Arginine and Proline Metabolism
N-acetylglucosamine	8.27594	3.44332e-07	6.46302	4.96244e-06	Carbohydrate	Aminosugar Metabolism
N-acetylneuraminate	7.86623	3.9524e-09	8.40314	1.10667e-07	Carbohydrate	Aminosugar Metabolism
glucuronate	2.88119	0.00304788	2.516	0.0106676	Carbohydrate	Aminosugar Metabolism
mannitol/sorbitol	2.16791	0.00141723	2.84856	0.00562304	Carbohydrate	Fructose, Mannose and Galactose Metabolism
maltose	2.59725	0.000534093	3.27238	0.00237914	Carbohydrate	Glycogen Metabolism
maltotetraose	2.10034	0.0112672	1.94818	0.032572	Carbohydrate	Glycogen Metabolism
arabinose	3.60052	0.00130537	2.88427	0.00526446	Carbohydrate	Pentose Metabolism
arabonate/xylonate	4.36794	0.000522393	3.282	0.00234837	Carbohydrate	Pentose Metabolism
erythritol	7.40378	1.00698e-08	7.99698	2.40693e-07	Carbohydrate	Pentose Metabolism
erythronate*	7.85178	1.6227e-08	7.78976	3.45706e-07	Carbohydrate	Pentose Metabolism
ribitol	3.26206	0.0129967	1.88617	0.0360814	Carbohydrate	Pentose Metabolism
ribonate	3.97794	0.00302857	2.51876	0.0106502	Carbohydrate	Pentose Metabolism
sedoheptulose	4.78424	2.40377e-05	4.61911	0.000182612	Carbohydrate	Pentose Metabolism
gulonate*	3.07704	0.00106913	2.97097	0.0043475	Cofactors and Vitamins	Ascorbate and Aldarate Metabolism
biliverdin	3.01538	0.0132958	1.87629	0.0365359	Cofactors and Vitamins	Hemoglobin and Porphyrin Metabolism
bilirubin (E,Z or Z,E)*	2.9442	0.0125032	1.90298	0.0352101	Cofactors and Vitamins	Hemoglobin and Porphyrin Metabolism
nicotinamide riboside	7.22314	9.9344e-12	11.0029	5.72689e-10	Cofactors and Vitamins	Nicotinate and Nicotinamide Metabolism
quinolinate	6.05344	3.09612e-12	11.5092	2.16728e-10	Cofactors and Vitamins	Nicotinate and Nicotinamide Metabolism
1-methylnicotinamide	3.83086	9.762e-05	4.01046	0.000586918	Cofactors and Vitamins	Nicotinate and Nicotinamide Metabolism
trigonelline	1.72714	0.0160394	1.79481	0.0427136	Cofactors and Vitamins	Nicotinate and Nicotinamide Metabolism
gamma-CEHC sulfate*	6.45192	1.51716e-09	8.81897	5.31008e-08	Cofactors and Vitamins	Tocopherol Metabolism
gamma-CEHC glucuronide*	2.75835	0.00202233	2.69415	0.00745067	Cofactors and Vitamins	Tocopherol Metabolism
alpha-CEHC sulfate	2.7571	0.000449833	3.34695	0.00204091	Cofactors and Vitamins	Tocopherol Metabolism
aconitate [cis or trans]	5.20921	0.000369439	3.43246	0.00174904	Energy	TCA Cycle
2-methylcitrate/homocitrate	4.76931	1.54581e-06	5.81084	1.89362e-05	Energy	TCA Cycle
citrate	3.57939	0.0118283	1.92708	0.0337407	Energy	TCA Cycle
3-hydroxybutyrylcarnitine (C3-DC)	4.16759	0.000119236	3.92359	0.00067836	Lipid	Short-chain Acylcarnitine
succinylcarnitine (C4)	4.21781	0.00075797	3.12035	0.0031744	Energy	Short-chain Acylcarnitine
2-methylmalonylcarnitine (C4-DC)	3.65784	0.000360629	3.44294	0.00171561	Lipid	Short-chain Acylcarnitine
glutaroylcarnitine (C5)	3.89745	0.0014954	2.82524	0.00581786	Amino Acid	Short-chain Acylcarnitine
tiglyl carnitine (C5)	4.41625	9.86295e-05	4.00599	0.000589372	Amino Acid	Short-chain Acylcarnitine
2-methylbutyroylcarnitine (C5)	3.73038	0.000403946	3.39368	0.00185853	Amino Acid	Short-chain Acylcarnitine
adipoylcarnitine (C6-DC)	4.41539	1.50174e-05	4.82341	0.000119651	Lipid	Short-chain Acylcarnitine
3-methyladipoylcarnitine (C7-DC)	3.07528	0.00432013	2.3645	0.0145489	Lipid	Short-chain Acylcarnitine
octanoylcarnitine (C8)	4.0904	0.000382608	3.41725	0.00179405	Lipid	Medium-chain Acylcarnitine
suberoylcarnitine (C8-DC)	3.19229	0.000556672	3.2544	0.00244636	Lipid	Medium-chain Acylcarnitine
cis-4-decenoylcarnitine (C10:1)	4.12318	0.000711609	3.14776	0.00299303	Lipid	Medium-chain Acylcarnitine
decanoylcarnitine (C10)	3.94327	0.000673837	3.17145	0.0028587	Lipid	Medium-chain Acylcarnitine
octadecenedioylcarnitine (C18:1-DC)*	4.70999	6.52185e-08	7.18563	1.27828e-06	Lipid	Long-chain Acylcarnitine
octadecanedioylcarnitine (C18-DC)*	4.15062	0.000118358	3.9268	0.00067836	Lipid	Long-chain Acylcarnitine
11-ketoetiocholanolone glucuronide	2.87608	0.00490274	2.30956	0.0162871	Lipid	Androgenic Steroids
5alpha-androstan-3alpha,17beta-diol disulfate	4.76895	8.91887e-08	7.04969	1.64915e-06	Lipid	Androgenic Steroids
5alpha-androstan-3alpha,17beta-diol monosulfate	2.28405	0.00715026	2.14568	0.0223161	Lipid	Androgenic Steroids
5alpha-androstan-3beta,17beta-diol monosulfate	2.883	0.00582303	2.23485	0.0187574	Lipid	Androgenic Steroids
andro steroid monosulfate C19H28O6S *	2.51544	0.00570802	2.24351	0.0185227	Lipid	Androgenic Steroids
androsterone glucuronide	2.94898	0.00153685	2.81337	0.0059296	Lipid	Androgenic Steroids
cortisol 21-glucuronide	5.38351	9.19154e-07	6.03661	1.21726e-05	Lipid	Corticosteroids
estrone 3-sulfate	5.63867	1.39733e-08	7.8547	3.11223e-07	Lipid	Estrogenic Steroids
hexanoylglutamine	3.63549	0.000270234	3.56826	0.0013308	Lipid	Fatty Acid Metabolism (Acyl Glutamine)
trans-2-hexenoylglycine	2.57626	0.0129756	1.88687	0.0360814	Lipid	Fatty Acid Metabolism(Acyl Glycine)
2-hydroxyphytanate*	4.58145	5.91893e-05	4.22776	0.000391929	Lipid	Fatty Acid, Branched
3-methyladipate	5.73867	7.39638e-09	8.13098	1.90749e-07	Lipid	Fatty Acid, Dicarboxylate
adipate	3.0029	0.00430863	2.36566	0.0145489	Lipid	Fatty Acid, Dicarboxylate
3-hydroxyadipate*	2.9059	0.0018872	2.72418	0.00703216	Lipid	Fatty Acid, Dicarboxylate
2-hydroxyadipate	2.76817	0.00329666	2.48193	0.0114565	Lipid	Fatty Acid, Dicarboxylate
heptenedioate (C7:1-DC)*	3.08158	0.00182612	2.73847	0.00683053	Lipid	Fatty Acid, Dicarboxylate
suberate (C8-DC)	4.26148	9.46996e-05	4.02365	0.000580035	Lipid	Fatty Acid, Dicarboxylate
dodecanedioate (C12)	3.41191	0.00030059	3.52202	0.00145831	Lipid	Fatty Acid, Dicarboxylate
dodecenedioate (C12:1-DC)*	2.69493	0.00447069	2.34963	0.0150044	Lipid	Fatty Acid, Dicarboxylate
tetradecanedioate (C14)	4.22604	8.32474e-06	5.07963	7.34977e-05	Lipid	Fatty Acid, Dicarboxylate
hexadecenedioate (C16:1-DC)*	4.85653	2.45338e-07	6.61024	3.81636e-06	Lipid	Fatty Acid, Dicarboxylate
hexadecanedioate (C16)	3.42655	0.000275414	3.56001	0.00134953	Lipid	Fatty Acid, Dicarboxylate
octadecadienedioate (C18:2-DC)*	3.81289	0.000286383	3.54305	0.00139629	Lipid	Fatty Acid, Dicarboxylate
octadecenedioate (C18:1-DC)*	3.09297	0.00149602	2.82506	0.00581786	Lipid	Fatty Acid, Dicarboxylate
octadecanedioate (C18)	2.51411	0.00753927	2.12267	0.0231614	Lipid	Fatty Acid, Dicarboxylate
eicosanodioate (C20-DC)	4.77137	0.00065743	3.18215	0.00280123	Lipid	Fatty Acid, Dicarboxylate
5-hydroxyhexanoate	6.17284	3.09287e-06	5.50964	3.40563e-05	Lipid	Fatty Acid, Monohydroxy
3-hydroxyhexanoate	4.58431	9.67229e-05	4.01447	0.000585114	Lipid	Fatty Acid, Monohydroxy
myo-inositol	6.05191	3.53949e-09	8.45106	1.02021e-07	Lipid	Inositol Metabolism
10-undecenoate (11:1n1)	2.64692	0.0161374	1.79217	0.0428582	Lipid	Medium Chain Fatty Acid
1-palmitoyl-2-palmitoleoyl-GPC (16:0/16:1)*	5.24262	0.000381507	3.4185	0.00179405	Lipid	Phosphatidylcholine
1-myristoyl-2-palmitoyl-GPC (14:0/16:0)	3.89696	0.00750226	2.12481	0.0231202	Lipid	Phosphatidylcholine
1-palmitoyl-2-oleoyl-GPE (16:0/18:1)	3.54123	0.00731836	2.13559	0.0227682	Lipid	Phosphatidylethanolamine
1-palmitoyl-2-arachidonoyl-GPE (16:0/20:4)*	6.01	3.88506e-05	4.4106	0.00027391	Lipid	Phosphatidylethanolamine
1-palmitoyl-2-docosahexaenoyl-GPE (16:0/22:6)*	5.61093	0.000189011	3.72351	0.000980055	Lipid	Phosphatidylethanolamine
1-palmitoyl-2-linoleoyl-GPE (16:0/18:2)	5.50644	3.99943e-05	4.398	0.000277975	Lipid	Phosphatidylethanolamine
1-stearoyl-2-docosahexaenoyl-GPE (18:0/22:6)*	4.70844	0.00333933	2.47634	0.0115617	Lipid	Phosphatidylethanolamine
1-oleoyl-2-arachidonoyl-GPE (18:1/20:4)*	4.59114	0.00145139	2.83822	0.00573532	Lipid	Phosphatidylethanolamine
1-oleoyl-2-linoleoyl-GPE (18:1/18:2)*	4.20086	0.000976057	3.01052	0.00400224	Lipid	Phosphatidylethanolamine
1-stearoyl-2-linoleoyl-GPE (18:0/18:2)*	4.16742	0.00280051	2.55276	0.0100164	Lipid	Phosphatidylethanolamine
1-oleoyl-2-docosahexaenoyl-GPE (18:1/22:6)*	4.14656	0.000643446	3.19149	0.00277771	Lipid	Phosphatidylethanolamine
1-stearoyl-2-arachidonoyl-GPE (18:0/20:4)	3.76162	0.0147506	1.83119	0.0398226	Lipid	Phosphatidylethanolamine
21-hydroxypregnanolone disulfate	5.47345	0.000574417	3.24077	0.00251307	Lipid	Pregnenolone Steroids
21-hydroxypregnenolone disulfate	3.98191	0.000176983	3.75207	0.000927507	Lipid	Pregnenolone Steroids
pregnen-diol disulfate*	3.44136	0.00366106	2.43639	0.0125435	Lipid	Pregnenolone Steroids
glycochenodeoxycholate sulfate	3.0185	0.000104845	3.97945	0.000622714	Lipid	Primary Bile Acid Metabolism
taurochenodeoxycholate	3.00523	6.2497e-05	4.20414	0.000411054	Lipid	Primary Bile Acid Metabolism
taurocholate	2.30427	0.00139746	2.85466	0.00560347	Lipid	Primary Bile Acid Metabolism
glycochenodeoxycholate	2.23103	0.00849049	2.07107	0.0255236	Lipid	Primary Bile Acid Metabolism
glycocholate sulfate	2.04411	0.00734214	2.13418	0.0227699	Lipid	Primary Bile Acid Metabolism
pregnanediol-3-glucuronide	5.61129	6.73887e-09	8.17141	1.78489e-07	Lipid	Progestin Steroids
5alpha-pregnan-diol disulfate	4.91969	1.12346e-09	8.94944	4.07774e-08	Lipid	Progestin Steroids
5alpha-pregnan-3beta,20alpha-diol disulfate	4.62022	4.40742e-06	5.35582	4.3629e-05	Lipid	Progestin Steroids
5alpha-pregnan-3beta,20beta-diol monosulfate	4.05284	2.44971e-05	4.61088	0.000184671	Lipid	Progestin Steroids
5alpha-pregnan-3beta,20alpha-diol monosulfate	2.51759	0.0175261	1.75632	0.0461708	Lipid	Progestin Steroids
taurocholenate sulfate*	3.54265	1.70777e-05	4.76757	0.000133889	Lipid	Secondary Bile Acid Metabolism
taurolithocholate 3-sulfate	3.19277	3.33892e-05	4.47639	0.000242009	Lipid	Secondary Bile Acid Metabolism
glycocholenate sulfate*	2.73546	0.00648485	2.1881	0.0206336	Lipid	Secondary Bile Acid Metabolism
glycodeoxycholate sulfate	2.30116	0.00140632	2.85192	0.00560347	Lipid	Secondary Bile Acid Metabolism
glycolithocholate sulfate*	2.26781	0.00367345	2.43493	0.0125435	Lipid	Secondary Bile Acid Metabolism
glycohyocholate	2.13134	0.00681948	2.16625	0.021489	Lipid	Secondary Bile Acid Metabolism
N1-methylinosine	7.12733	3.38922e-10	9.4699	1.38393e-08	Nucleotide	Purine Metabolism
xanthosine	4.69379	3.74165e-06	5.42694	3.90087e-05	Nucleotide	Purine Metabolism
N6-succinyladenosine	8.97929	3.78399e-17	16.422	1.1274e-14	Nucleotide	Purine Metabolism
1-methyladenosine	8.55554	7.34653e-06	5.13392	6.60513e-05	Nucleotide	Purine Metabolism
N6-carbamoylthreonyladenosine	6.56544	3.6314e-08	7.43993	7.46044e-07	Nucleotide	Purine Metabolism
adenosine	3.26697	0.00706633	2.15081	0.0221246	Nucleotide	Purine Metabolism
N2,N2-dimethylguanosine	9.19728	6.83939e-17	16.165	1.34052e-14	Nucleotide	Purine Metabolism
7-methylguanine	8.40211	2.85972e-07	6.54368	4.37894e-06	Nucleotide	Purine Metabolism
N-acetyl-beta-alanine	11.6764	8.81377e-17	16.0548	1.43958e-14	Nucleotide	Pyrimidine Metabolism
pseudouridine	6.89221	5.38973e-06	5.26843	5.12809e-05	Nucleotide	Pyrimidine Metabolism
5,6-dihydrouridine	5.6538	4.12943e-05	4.38411	0.000284989	Nucleotide	Pyrimidine Metabolism
3-ureidopropionate	3.48331	0.000438637	3.35789	0.00200871	Nucleotide	Pyrimidine Metabolism
glucuronide of C8H14O2 *	2.81182	0.0119632	1.92215	0.0339823	Partially Characterized Molecules	Partially Characterized Molecules
glycine conjugate of C10H14O2 *	4.69673	2.4292e-06	5.61454	2.76816e-05	Partially Characterized Molecules	Partially Characterized Molecules
glucuronide of C10H18O2 *	5.45905	3.99235e-06	5.39877	4.1049e-05	Partially Characterized Molecules	Partially Characterized Molecules
glucuronide of C14H22O4 *	4.80662	1.66749e-05	4.77794	0.000131785	Partially Characterized Molecules	Partially Characterized Molecules
phenylacetylhistidine	5.25606	9.0865e-07	6.0416	1.21726e-05	Peptide	Acetylated Peptides
phenylacetylglutamate	4.23089	1.39064e-07	6.85679	2.39092e-06	Peptide	Acetylated Peptides
phenylacetylglutamine	4.1407	5.26355e-05	4.27872	0.000353307	Peptide	Acetylated Peptides
phenylacetylmethionine	3.8698	4.14033e-06	5.38296	4.18302e-05	Peptide	Acetylated Peptides
4-hydroxyphenylacetylglutamine	2.26479	0.00200655	2.69755	0.00742046	Peptide	Acetylated Peptides
gamma-glutamylphenylalanine	4.20892	0.00283542	2.54738	0.0101044	Peptide	Gamma-glutamyl Amino Acid
3-methoxycatechol sulfate	8.67744	2.94597e-12	11.5308	2.16728e-10	Xenobiotics	Benzoate Metabolism
o-cresol sulfate	4.67018	6.90527e-06	5.16082	6.32445e-05	Xenobiotics	Benzoate Metabolism
hippurate	4.38844	1.16194e-08	7.93482	2.64813e-07	Xenobiotics	Benzoate Metabolism
4-methylguaiacol sulfate	3.92893	1.32306e-06	5.87842	1.6623e-05	Xenobiotics	Benzoate Metabolism
4-hydroxyhippurate	3.70765	7.73494e-06	5.11154	6.89113e-05	Xenobiotics	Benzoate Metabolism
4-methylcatechol sulfate	3.57102	4.78461e-06	5.32015	4.6425e-05	Xenobiotics	Benzoate Metabolism
3-methyl catechol sulfate	2.35651	0.00166178	2.77943	0.00626365	Xenobiotics	Benzoate Metabolism
4-vinylphenol sulfate	2.26752	0.00529333	2.27627	0.0174076	Xenobiotics	Benzoate Metabolism
catechol sulfate	1.78224	0.014068	1.85177	0.0384028	Xenobiotics	Benzoate Metabolism
O-sulfo-L-tyrosine	5.78182	1.09992e-05	4.95864	9.37326e-05	Xenobiotics	Chemical
6-hydroxyindole sulfate	4.08725	1.48996e-05	4.82683	0.000119651	Xenobiotics	Chemical
succinimide	3.79799	0.00259019	2.58667	0.00933232	Xenobiotics	Chemical
3-acetylphenol sulfate	3.01268	0.0111461	1.95288	0.0324131	Xenobiotics	Chemical
trizma acetate	2.77449	4.02113e-06	5.39565	4.1049e-05	Xenobiotics	Chemical
carboxyibuprofen	7.71065	7.87908e-12	11.1035	5.14767e-10	Xenobiotics	Drug - Analgesics, Anesthetics
ibuprofen acyl glucuronide	4.52622	0.0178133	1.74926	0.0468016	Xenobiotics	Drug - Analgesics, Anesthetics
2-hydroxyibuprofen	4.28232	0.00023589	3.62729	0.00119779	Xenobiotics	Drug - Analgesics, Anesthetics
3-(N-acetyl-L-cystein-S-yl) acetaminophen	2.36621	0.000352624	3.45269	0.00169398	Xenobiotics	Drug - Analgesics, Anesthetics
4-acetaminophen sulfate	2.29771	3.26725e-06	5.48582	3.55768e-05	Xenobiotics	Drug - Analgesics, Anesthetics
2-hydroxyacetaminophen sulfate*	2.01148	0.00216255	2.66503	0.00788064	Xenobiotics	Drug - Analgesics, Anesthetics
4-acetamidophenylglucuronide	1.09226	0.0133095	1.87584	0.0365359	Xenobiotics	Drug - Analgesics, Anesthetics
prednisolone	3.26439	0.0128544	1.89095	0.0359924	Xenobiotics	Drug - Antiinflammatory, Immunosuppressant
hydrochlorothiazide	2.72137	0.0122968	1.91021	0.0348291	Xenobiotics	Drug - Cardiovascular
furosemide	2.65161	3.10049e-05	4.50857	0.000228457	Xenobiotics	Drug - Cardiovascular
pantoprazole	3.39296	5.4639e-06	5.2625	5.14868e-05	Xenobiotics	Drug - Gastrointestinal
rocuronium	2.30539	0.0185843	1.73085	0.0486967	Xenobiotics	Drug - Neurological
pseudoephedrine	7.55622	0.00076642	3.11553	0.00319614	Xenobiotics	Drug - Respiratory
hydroquinone sulfate	4.35246	1.08978e-06	5.96266	1.4159e-05	Xenobiotics	Drug - Topical Agents
2,3-dihydroxyisovalerate	2.71012	0.00165768	2.7805	0.00626365	Xenobiotics	Food Component/Plant
2-keto-3-deoxy-gluconate	4.12138	0.000646694	3.1893	0.00277771	Xenobiotics	Food Component/Plant
cinnamoylglycine	3.43798	8.52499e-05	4.06931	0.000535132	Xenobiotics	Food Component/Plant
dihydroferulic acid	2.99704	0.00146236	2.83494	0.00575549	Xenobiotics	Food Component/Plant
ferulic acid 4-sulfate	7.31931	4.07656e-15	14.3897	4.99379e-13	Xenobiotics	Food Component/Plant
gluconate	2.27809	0.000126362	3.89838	0.000711697	Xenobiotics	Food Component/Plant
glucuronide of piperine metabolite C17H21NO3 *	3.56547	0.00214874	2.66782	0.00788064	Xenobiotics	Food Component/Plant
indolin-2-one	5.56203	3.21668e-07	6.49259	4.84976e-06	Xenobiotics	Food Component/Plant
phytanate	2.6458	0.0100342	1.99852	0.02953	Xenobiotics	Food Component/Plant
sulfate of piperine metabolite C18H21NO3 *	6.45424	1.94386e-07	6.71133	3.17497e-06	Xenobiotics	Food Component/Plant
1-methylurate	5.25386	9.16756e-08	7.03775	1.66374e-06	Xenobiotics	Xanthine Metabolism
7-methylurate	3.70585	0.000980554	3.00853	0.00400393	Xenobiotics	Xanthine Metabolism
1,3,7-trimethylurate	2.48626	0.0076336	2.11727	0.0233779	Xenobiotics	Xanthine Metabolism
1,7-dimethylurate	2.20189	0.00913858	2.03912	0.0273043	Xenobiotics	Xanthine Metabolism
3-methyl-2-oxobutyrate	-3.98476	0.0148401	1.82856	0.039954	Amino Acid	BCAA Metabolism
valine	-5.25939	0.00312141	2.50565	0.010886	Amino Acid	BCAA Metabolism
4-hydroxyglutamate	-2.69993	0.0127921	1.89306	0.0359204	Amino Acid	Glutamate Metabolism
glutamate	-7.28593	8.77495e-08	7.05676	1.64915e-06	Amino Acid	Glutamate Metabolism
2-aminobutyrate	-3.21886	0.0173627	1.76038	0.0458638	Amino Acid	Glutathione Metabolism
dimethylglycine	-3.53623	0.0114717	1.94037	0.0329686	Amino Acid	Glycine, Serine and Threonine Metabolism
betaine	-3.89677	0.0128923	1.88967	0.0359955	Amino Acid	Glycine, Serine and Threonine Metabolism
serine	-7.11066	9.86289e-06	5.006	8.47862e-05	Amino Acid	Glycine, Serine and Threonine Metabolism
N-acetylmethionine	-2.70847	0.0118437	1.92651	0.0337407	Amino Acid	Methionine, Cysteine, SAM and Taurine Metabolism
hypotaurine	-2.95886	0.00178025	2.74952	0.00668447	Amino Acid	Methionine, Cysteine, SAM and Taurine Metabolism
cystine	-3.21146	0.00744967	2.12786	0.0230305	Amino Acid	Methionine, Cysteine, SAM and Taurine Metabolism
S-methylcysteine sulfoxide	-4.31077	0.000240516	3.61886	0.00120421	Amino Acid	Methionine, Cysteine, SAM and Taurine Metabolism
taurine	-5.01067	7.70031e-05	4.11349	0.000493223	Amino Acid	Methionine, Cysteine, SAM and Taurine Metabolism
S-methylcysteine	-7.72699	7.62723e-08	7.11763	1.46563e-06	Amino Acid	Methionine, Cysteine, SAM and Taurine Metabolism
spermidine	-2.32568	0.0130865	1.88318	0.0361262	Amino Acid	Polyamine Metabolism
tryptophan	-8.26843	2.34461e-06	5.62993	2.70319e-05	Amino Acid	Tryptophan Metabolism
tyrosine	-6.6427	1.44511e-05	4.8401	0.000117042	Amino Acid	Tyrosine Metabolism
thyroxine	-7.06739	1.11249e-06	5.9537	1.4159e-05	Amino Acid	Tyrosine Metabolism
ornithine	-3.85162	0.0139647	1.85497	0.0382273	Amino Acid	Urea cycle; Arginine and Proline Metabolism
citrulline	-8.52733	3.34418e-07	6.47571	4.96244e-06	Amino Acid	Urea cycle; Arginine and Proline Metabolism
fructose	-3.43765	0.00770082	2.11346	0.0235103	Carbohydrate	Fructose, Mannose and Galactose Metabolism
mannose	-3.8425	0.0171179	1.76655	0.0453393	Carbohydrate	Fructose, Mannose and Galactose Metabolism
1,5-anhydroglucitol	-3.23114	0.00950213	2.02218	0.0282185	Carbohydrate	Glycolysis, Gluconeogenesis, and Pyruvate Metabolism
nicotinamide	-3.11651	0.000547978	3.26124	0.002419	Cofactors and Vitamins	Nicotinate and Nicotinamide Metabolism
alpha-tocopherol	-4.41961	0.012376	1.90742	0.0349524	Cofactors and Vitamins	Tocopherol Metabolism
linolenoylcarnitine (C18:3)*	-3.57856	0.00165477	2.78126	0.00626365	Lipid	Long-chain Acylcarnitine
stearoylcarnitine (C18)	-3.68477	0.00539825	2.26775	0.0175757	Lipid	Long-chain Acylcarnitine
linoleoylcarnitine (C18:2)*	-4.15857	0.00095617	3.01946	0.00393717	Lipid	Long-chain Acylcarnitine
arachidonoylcarnitine (C20:4)	-4.4104	0.00015736	3.80311	0.000847322	Lipid	Long-chain Acylcarnitine
dihomo-linoleoylcarnitine (C20:2)*	-3.62149	0.00278061	2.55586	0.00998167	Lipid	Long-chain Acylcarnitine
dihomo-linolenoylcarnitine (C20:3n3 or 6)*	-4.42929	0.000213126	3.67136	0.00108783	Lipid	Long-chain Acylcarnitine
lignoceroylcarnitine (C24)*	-6.03123	3.92855e-05	4.40577	0.000274999	Lipid	Long-chain Acylcarnitine
docosapentaenoylcarnitine (C22:5n3)*	-2.66551	0.011192	1.95109	0.0324502	Lipid	Long-chain Acylcarnitine
adrenoylcarnitine (C22:4)*	-2.88561	0.00963799	2.01601	0.0284495	Lipid	Long-chain Acylcarnitine
docosahexaenoylcarnitine (C22:6)*	-3.06724	0.00379327	2.42099	0.012863	Lipid	Long-chain Acylcarnitine
cerotoylcarnitine (C26)*	-6.42579	3.42723e-06	5.46506	3.69086e-05	Lipid	Long-chain Acylcarnitine
ximenoylcarnitine (C26:1)*	-6.91766	1.11811e-07	6.95152	1.95669e-06	Lipid	Long-chain Acylcarnitine
sphingomyelin (d18:0/18:0, d19:0/17:0)*	-3.13331	0.00795148	2.09955	0.0241252	Lipid	Dihydrosphingomyelins
myristoyl dihydrosphingomyelin (d18:0/14:0)*	-4.04152	0.0105433	1.97702	0.0309354	Lipid	Dihydrosphingomyelins
behenoyl dihydrosphingomyelin (d18:0/22:0)*	-4.33791	0.000606452	3.2172	0.00262975	Lipid	Dihydrosphingomyelins
sphingomyelin (d18:0/20:0, d16:0/22:0)*	-4.69398	0.000176946	3.75216	0.000927507	Lipid	Dihydrosphingomyelins
palmitoyl dihydrosphingomyelin (d18:0/16:0)*	-6.38616	0.000142378	3.84656	0.000779497	Lipid	Dihydrosphingomyelins
oleoylcholine	-3.63646	9.22634e-05	4.03497	0.000568668	Lipid	Fatty Acid Metabolism (Acyl Choline)
palmitoylcholine	-3.67468	0.000111727	3.95184	0.000655644	Lipid	Fatty Acid Metabolism (Acyl Choline)
linoleoylcholine*	-3.47734	0.000208338	3.68123	0.00106896	Lipid	Fatty Acid Metabolism (Acyl Choline)
stearoylcholine*	-3.33052	0.000167213	3.77673	0.000885776	Lipid	Fatty Acid Metabolism (Acyl Choline)
dihomo-linolenoyl-choline	-3.453	0.000198323	3.70263	0.00102293	Lipid	Fatty Acid Metabolism (Acyl Choline)
docosahexaenoylcholine	-3.90564	5.88267e-05	4.23043	0.000391929	Lipid	Fatty Acid Metabolism (Acyl Choline)
arachidonoylcholine	-4.49191	3.70707e-06	5.43097	3.90087e-05	Lipid	Fatty Acid Metabolism (Acyl Choline)
2-aminoheptanoate	-3.88478	0.000953342	3.02075	0.00393717	Lipid	Fatty Acid, Amino
2-aminooctanoate	-4.72187	8.58274e-06	5.06637	7.44343e-05	Lipid	Fatty Acid, Amino
glycosyl-N-(2-hydroxynervonoyl)-sphingosine (d18:1/24:1(2OH))*	-3.31506	0.0107537	1.96844	0.0313649	Lipid	Hexosylceramides
lactosyl-N-palmitoyl-sphingosine (d18:1/16:0)	-4.98131	0.00583777	2.23375	0.0187574	Lipid	Lactosylceramides
1-palmitoyl-GPA (16:0)	-2.81897	0.0106044	1.97451	0.0310218	Lipid	Lysophospholipid
1-palmitoyl-GPI* (16:0)	-3.0872	0.00700937	2.15432	0.0220166	Lipid	Lysophospholipid
1-cerotoyl-GPC (26:0)*	-3.20437	0.0142189	1.84713	0.0387071	Lipid	Lysophospholipid
1-arachidonoyl-GPI* (20:4)*	-3.70578	0.0115651	1.93685	0.0331397	Lipid	Lysophospholipid
2-palmitoyl-GPC* (16:0)*	-5.86097	8.40159e-06	5.07564	7.35139e-05	Lipid	Lysophosphatidylcholine
1-palmitoleoyl-GPC* (16:1)*	-5.95104	1.36839e-05	4.86379	0.000111752	Lipid	Lysophosphatidylcholine
1-palmitoyl-GPC (16:0)	-11.8011	6.97811e-11	10.1563	3.25645e-09	Lipid	Lysophosphatidylcholine
1-linolenoyl-GPC (18:3)*	-3.6718	0.00149451	2.8255	0.00581786	Lipid	Lysophosphatidylcholine
1-linoleoyl-GPC (18:2)	-7.96632	6.64584e-07	6.17745	9.17313e-06	Lipid	Lysophosphatidylcholine
1-oleoyl-GPC (18:1)	-8.73842	2.16565e-07	6.66441	3.47925e-06	Lipid	Lysophosphatidylcholine
1-stearoyl-GPC (18:0)	-10.5809	2.65586e-11	10.5758	1.30137e-09	Lipid	Lysophosphatidylcholine
1-arachidonoyl-GPC* (20:4)*	-8.3428	6.50473e-09	8.18677	1.77073e-07	Lipid	Lysophosphatidylcholine
1-lignoceroyl-GPC (24:0)	-6.74322	3.38983e-09	8.46982	1.02021e-07	Lipid	Lysophosphatidylcholine
1-(1-enyl-oleoyl)-GPE (P-18:1)*	-4.66388	3.16637e-05	4.49944	0.00023157	Lipid	Lysoplasmalogen
1-(1-enyl-palmitoyl)-GPE (P-16:0)*	-4.71179	7.63659e-05	4.1171	0.000492359	Lipid	Lysoplasmalogen
1-(1-enyl-stearoyl)-GPE (P-18:0)*	-5.07002	1.81611e-05	4.74086	0.00014014	Lipid	Lysoplasmalogen
1-(1-enyl-palmitoyl)-GPC (P-16:0)*	-7.2894	8.56691e-09	8.06718	2.09889e-07	Lipid	Lysoplasmalogen
1-stearoyl-2-docosahexaenoyl-GPC (18:0/22:6)	-5.21555	0.00536559	2.27038	0.0175757	Lipid	Phosphatidylcholine
1-palmitoyl-2-stearoyl-GPC (16:0/18:0)	-5.33268	0.00365215	2.43745	0.0125435	Lipid	Phosphatidylcholine
1-palmitoyl-2-docosahexaenoyl-GPC (16:0/22:6)	-5.6415	0.00822972	2.08461	0.0248158	Lipid	Phosphatidylcholine
1,2-dilinoleoyl-GPC (18:2/18:2)	-5.98302	3.7659e-05	4.42413	0.000267434	Lipid	Phosphatidylcholine
1-stearoyl-2-arachidonoyl-GPC (18:0/20:4)	-6.2571	0.00528057	2.27732	0.0174076	Lipid	Phosphatidylcholine
1-oleoyl-2-docosahexaenoyl-GPC (18:1/22:6)*	-7.17158	0.000143712	3.84251	0.000782434	Lipid	Phosphatidylcholine
glycerophosphoethanolamine	-3.43147	0.0153423	1.81411	0.0410805	Lipid	Phospholipid Metabolism
glycerophosphorylcholine (GPC)	-5.8454	3.00412e-06	5.52228	3.38395e-05	Lipid	Phospholipid Metabolism
1-(1-enyl-palmitoyl)-2-linoleoyl-GPE (P-16:0/18:2)*	-3.35667	0.00784619	2.10534	0.0238797	Lipid	Plasmalogen
1-(1-enyl-palmitoyl)-2-oleoyl-GPE (P-16:0/18:1)*	-3.56794	0.00632734	2.19878	0.020198	Lipid	Plasmalogen
1-(1-enyl-stearoyl)-2-arachidonoyl-GPE (P-18:0/20:4)*	-3.9463	0.00335053	2.47489	0.0115617	Lipid	Plasmalogen
1-(1-enyl-stearoyl)-2-linoleoyl-GPE (P-18:0/18:2)*	-5.58864	9.10174e-05	4.04088	0.000564538	Lipid	Plasmalogen
1-(1-enyl-stearoyl)-2-oleoyl-GPE (P-18:0/18:1)	-5.77387	1.27379e-05	4.8949	0.0001049	Lipid	Plasmalogen
ursodeoxycholate	-2.43383	0.000649077	3.1877	0.00277771	Lipid	Secondary Bile Acid Metabolism
sphingomyelin (d18:2/14:0, d18:1/14:1)*	-4.31698	0.00485917	2.31344	0.0161972	Lipid	Sphingomyelins
sphingomyelin (d18:2/24:2)*	-4.75176	0.00680755	2.16701	0.021489	Lipid	Sphingomyelins
sphingomyelin (d18:1/22:2, d18:2/22:1, d16:1/24:2)*	-4.8675	0.00538197	2.26906	0.0175757	Lipid	Sphingomyelins
sphingomyelin (d18:1/18:1, d18:2/18:0)	-5.0734	0.00653267	2.18491	0.0207185	Lipid	Sphingomyelins
sphingomyelin (d18:2/21:0, d16:2/23:0)*	-5.14867	0.000896489	3.04745	0.00372271	Lipid	Sphingomyelins
sphingomyelin (d18:2/23:1)*	-5.23247	0.00150762	2.82171	0.00583979	Lipid	Sphingomyelins
stearoyl sphingomyelin (d18:1/18:0)	-5.2361	0.00216315	2.66491	0.00788064	Lipid	Sphingomyelins
sphingomyelin (d18:2/16:0, d18:1/16:1)*	-5.24211	0.00962768	2.01648	0.0284495	Lipid	Sphingomyelins
sphingomyelin (d18:1/14:0, d16:1/16:0)*	-5.4016	0.00625903	2.20349	0.0200453	Lipid	Sphingomyelins
sphingomyelin (d17:1/16:0, d18:1/15:0, d16:1/17:0)*	-5.44548	0.00290985	2.53613	0.0102948	Lipid	Sphingomyelins
sphingomyelin (d18:1/19:0, d19:1/18:0)*	-5.48242	0.000391597	3.40716	0.00181879	Lipid	Sphingomyelins
sphingomyelin (d18:1/25:0, d19:0/24:1, d20:1/23:0, d19:1/24:0)*	-5.59687	0.000128536	3.89098	0.000715711	Lipid	Sphingomyelins
sphingomyelin (d18:1/24:1, d18:2/24:0)*	-5.61111	0.00219107	2.65934	0.00795278	Lipid	Sphingomyelins
sphingomyelin (d18:1/21:0, d17:1/22:0, d16:1/23:0)*	-5.6967	7.36022e-05	4.13311	0.000477683	Lipid	Sphingomyelins
sphingomyelin (d18:2/23:0, d18:1/23:1, d17:1/24:1)*	-5.73279	0.00015023	3.82324	0.000813399	Lipid	Sphingomyelins
sphingomyelin (d18:2/18:1)*	-5.89812	0.000544846	3.26373	0.00241606	Lipid	Sphingomyelins
sphingomyelin (d18:1/17:0, d17:1/18:0, d19:1/16:0)	-5.99048	0.000606069	3.21748	0.00262975	Lipid	Sphingomyelins
sphingomyelin (d18:2/24:1, d18:1/24:2)*	-6.4278	0.00195675	2.70847	0.00726368	Lipid	Sphingomyelins
sphingomyelin (d18:1/20:1, d18:2/20:0)*	-6.64954	0.000267638	3.57245	0.00132467	Lipid	Sphingomyelins
lignoceroyl sphingomyelin (d18:1/24:0)	-6.79777	1.73072e-05	4.76177	0.000134612	Lipid	Sphingomyelins
tricosanoyl sphingomyelin (d18:1/23:0)*	-7.01217	4.55663e-06	5.34136	4.4655e-05	Lipid	Sphingomyelins
behenoyl sphingomyelin (d18:1/22:0)*	-7.36569	4.6375e-05	4.33372	0.000315607	Lipid	Sphingomyelins
sphingomyelin (d18:1/22:1, d18:2/22:0, d16:1/24:1)*	-7.43616	0.000159207	3.79804	0.000852583	Lipid	Sphingomyelins
sphingomyelin (d18:1/20:0, d16:1/22:0)*	-8.19107	1.13925e-05	4.94338	9.62472e-05	Lipid	Sphingomyelins
palmitoyl sphingomyelin (d18:1/16:0)	-10.396	4.87627e-06	5.31191	4.68504e-05	Lipid	Sphingomyelins
hexadecasphingosine (d16:1)*	-2.6819	0.00919686	2.03636	0.0273949	Lipid	Sphingosines
sphingosine 1-phosphate	-5.15783	0.000386973	3.41232	0.00180588	Lipid	Sphingosines
5-methyluridine	-6.62113	8.5425e-05	4.06842	0.000535132	Nucleotide	Pyrimidine Metabolism
uridine	-6.75063	2.25064e-06	5.64769	2.62575e-05	Nucleotide	Pyrimidine Metabolism
gamma-glutamylthreonine	-3.09339	0.0114109	1.94268	0.0328904	Peptide	Gamma-glutamyl Amino Acid
gamma-glutamylglutamate	-4.86656	6.40684e-06	5.19336	5.97972e-05	Peptide	Gamma-glutamyl Amino Acid
gamma-glutamylcitrulline*	-5.01555	6.80262e-06	5.16732	6.28921e-05	Peptide	Gamma-glutamyl Amino Acid
thioproline	-3.40786	0.014273	1.84548	0.0387466	Xenobiotics	Chemical
EDTA	-7.57144	0.000354867	3.44993	0.00169644	Xenobiotics	Chemical
ergothioneine	-4.7762	3.38318e-05	4.47067	0.000242009	Xenobiotics	Food Component/Plant
