# Supplementary material for: Procalcitonin metabolomics in the critically ill reveal relationships between inflammation intensity and energy utilization pathways
Source: Sci Rep. 2021 Dec 1;11:23194. doi: 10.1038/s41598-021-02679-0 (PMC8636627; doi:10.1038/s41598-021-02679-0)
Supplement: Supplementary file 5 — Dataset S3. [file 41598_2021_2679_MOESM5_ESM.xlsx]

## Sheet: Mixed Effects day 0,3,7 Placebo
Biochemical	b Coefficient	p-value	-log(10)p	q-value	Super Pathway	Sub Pathway
N-acetylalanine	9.62469	1.24889e-05	4.90347	0.000284051	Amino Acid	Alanine and Aspartate Metabolism
N-acetylaspartate	5.64472	0.0115754	1.93646	0.0437096	Amino Acid	Alanine and Aspartate Metabolism
hydroxyasparagine	5.24553	0.00827994	2.08197	0.0343126	Amino Acid	Alanine and Aspartate Metabolism
2,3-dihydroxy-2-methylbutyrate	4.67019	0.00216655	2.66423	0.0121775	Amino Acid	BCAA Metabolism
3-hydroxy-2-ethylpropionate	5.13764	0.00552923	2.25734	0.0250906	Amino Acid	BCAA Metabolism
3-methylglutaconate	5.15602	0.000636245	3.19638	0.00489959	Amino Acid	BCAA Metabolism
beta-hydroxyisovalerate	6.41683	0.000459046	3.33814	0.00409402	Amino Acid	BCAA Metabolism
ethylmalonate	4.44287	0.00827795	2.08208	0.0343126	Amino Acid	BCAA Metabolism
methylsuccinate	11.5669	6.93361e-15	14.159	6.78107e-12	Amino Acid	BCAA Metabolism
N-acetylisoleucine	5.09564	0.0095781	2.01872	0.0378092	Amino Acid	BCAA Metabolism
N-acetylvaline	6.64812	0.0018064	2.74319	0.0106425	Amino Acid	BCAA Metabolism
creatinine	6.68212	0.00348997	2.45718	0.0175938	Amino Acid	Creatine Metabolism
carboxyethyl-GABA	9.34694	4.16327e-07	6.38057	2.14299e-05	Amino Acid	Glutamate Metabolism
alpha-ketoglutaramate*	8.67039	4.62196e-06	5.33517	0.000132949	Amino Acid	Glutamate Metabolism
N-acetyl-aspartyl-glutamate	6.41542	1.10082e-05	4.95828	0.000256334	Amino Acid	Glutamate Metabolism
citramalate	6.15432	0.000138008	3.86009	0.001646	Amino Acid	Glutamate Metabolism
beta-citrylglutamate	5.59511	0.00135827	2.86701	0.00868227	Amino Acid	Glutamate Metabolism
cysteinylglycine	4.57919	0.000551779	3.25823	0.00457322	Amino Acid	Glutathione Metabolism
cys-gly, oxidized	4.38108	0.00672076	2.17258	0.0292129	Amino Acid	Glutathione Metabolism
N-acetylserine	7.44129	8.91186e-05	4.05003	0.00117781	Amino Acid	Glycine, Serine and Threonine Metabolism
N-acetylthreonine	6.33378	0.000765396	3.11611	0.00567455	Amino Acid	Glycine, Serine and Threonine Metabolism
1-methylguanidine	4.62054	6.82165e-05	4.16611	0.000953081	Amino Acid	Guanidino and Acetamido Metabolism
N-acetylcarnosine	5.39674	0.000768006	3.11464	0.00567455	Amino Acid	Histidine Metabolism
imidazole lactate	4.65135	0.00247657	2.60615	0.0133817	Amino Acid	Histidine Metabolism
1-ribosyl-imidazoleacetate*	4.61747	0.00245889	2.60926	0.01336	Amino Acid	Histidine Metabolism
1-methyl-4-imidazoleacetate	4.4954	0.0045358	2.34335	0.0215341	Amino Acid	Histidine Metabolism
formiminoglutamate	4.4555	0.00161183	2.79268	0.00985231	Amino Acid	Histidine Metabolism
1-methylhistidine	4.22965	0.00593567	2.22653	0.0263868	Amino Acid	Histidine Metabolism
N-acetylhistidine	4.12743	0.0111633	1.95221	0.0426472	Amino Acid	Histidine Metabolism
hydantoin-5-propionic acid	3.64654	0.00103671	2.98434	0.00714014	Amino Acid	Histidine Metabolism
N-acetyl-1-methylhistidine*	3.52632	0.00360227	2.44342	0.0178833	Amino Acid	Histidine Metabolism
N6,N6,N6-trimethyllysine	7.55073	3.80852e-06	5.41924	0.000116398	Amino Acid	Lysine Metabolism
S-adenosylhomocysteine	7.43345	1.87005e-06	5.72815	6.77374e-05	Amino Acid	Methionine, Cysteine, SAM and Taurine Metabolism
cysteine	6.82666	0.000454081	3.34287	0.00409402	Amino Acid	Methionine, Cysteine, SAM and Taurine Metabolism
5-methylthioribose	6.68896	3.15506e-06	5.50099	9.9537e-05	Amino Acid	Methionine, Cysteine, SAM and Taurine Metabolism
cystathionine	5.55484	4.46061e-05	4.35061	0.000736693	Amino Acid	Methionine, Cysteine, SAM and Taurine Metabolism
N-acetylphenylalanine	5.08737	0.000632854	3.1987	0.00489959	Amino Acid	Phenylalanine Metabolism
phenyllactate	4.67439	0.00178988	2.74718	0.0106091	Amino Acid	Phenylalanine Metabolism
4-hydroxyphenylacetate	2.94818	0.00794506	2.0999	0.0333488	Amino Acid	Phenylalanine Metabolism
N1,N12-diacetylspermine	7.23782	1.73758e-09	8.76005	2.83226e-07	Amino Acid	Polyamine Metabolism
4-acetamidobutanoate	6.76424	8.11136e-06	5.09091	0.000193486	Amino Acid	Polyamine Metabolism
(N(1) + N(8))-acetylspermidine	6.1229	6.14097e-05	4.21176	0.000923979	Amino Acid	Polyamine Metabolism
N-acetyl-isoputreanine*	5.11819	0.000423708	3.37293	0.00391816	Amino Acid	Polyamine Metabolism
acisoga	3.64682	0.0106508	1.97262	0.0410098	Amino Acid	Polyamine Metabolism
kynurenine	9.04514	4.34076e-06	5.36243	0.000128644	Amino Acid	Tryptophan Metabolism
N-formylanthranilic acid	8.09251	1.75751e-06	5.7551	6.61095e-05	Amino Acid	Tryptophan Metabolism
kynurenate	7.92466	1.20689e-13	12.9183	3.93445e-11	Amino Acid	Tryptophan Metabolism
N-acetylkynurenine	6.88859	2.27963e-11	10.6421	5.57371e-09	Amino Acid	Tryptophan Metabolism
picolinate	6.06361	7.54799e-06	5.12217	0.000184946	Amino Acid	Tryptophan Metabolism
xanthurenate	5.6986	1.51327e-05	4.82008	0.000325029	Amino Acid	Tryptophan Metabolism
indolelactate	5.58811	0.000363624	3.43935	0.00355625	Amino Acid	Tryptophan Metabolism
3-indoxyl sulfate	4.12519	0.00173655	2.76031	0.0103558	Amino Acid	Tryptophan Metabolism
N-acetyltryptophan	3.21134	3.8211e-14	13.4178	1.86852e-11	Amino Acid	Tryptophan Metabolism
indoleacetylglutamine	2.84303	0.0118073	1.92785	0.0443979	Amino Acid	Tryptophan Metabolism
homovanillate	6.71832	5.13009e-06	5.28988	0.000139367	Amino Acid	Tyrosine Metabolism
3-(4-hydroxyphenyl)lactate	6.29917	4.47468e-05	4.34924	0.000736693	Amino Acid	Tyrosine Metabolism
vanillactate	6.28738	1.97121e-06	5.70527	6.88516e-05	Amino Acid	Tyrosine Metabolism
vanillylmandelate	5.30764	1.52877e-05	4.81566	0.000325029	Amino Acid	Tyrosine Metabolism
4-methoxyphenol sulfate	5.13109	0.00018559	3.73145	0.00208628	Amino Acid	Tyrosine Metabolism
2-hydroxyphenylacetate	4.7365	0.000175054	3.75683	0.00201415	Amino Acid	Tyrosine Metabolism
indoxyl glucuronide	4.52739	0.00040993	3.38729	0.00389235	Amino Acid	Tyrosine Metabolism
phenol glucuronide	3.74043	0.00114894	2.9397	0.00759229	Amino Acid	Tyrosine Metabolism
homovanillate sulfate	3.46243	0.00370649	2.43104	0.0183078	Amino Acid	Tyrosine Metabolism
3-hydroxyproline	8.86452	0.000428124	3.36843	0.00391816	Amino Acid	Urea cycle; Arginine and Proline Metabolism
N2,N5-diacetylornithine	3.50641	0.00556714	2.25437	0.0250906	Amino Acid	Urea cycle; Arginine and Proline Metabolism
N-acetylglucosamine	8.78845	6.7189e-05	4.1727	0.000952331	Carbohydrate	Aminosugar Metabolism
N-acetylneuraminate	6.06679	0.000572865	3.24195	0.00466189	Carbohydrate	Aminosugar Metabolism
glucuronate	4.2723	0.00113014	2.94687	0.00757039	Carbohydrate	Aminosugar Metabolism
mannitol/sorbitol	2.54972	0.00512685	2.29015	0.0237633	Carbohydrate	Fructose, Mannose and Galactose Metabolism
maltose	2.84276	0.0035359	2.4515	0.0177339	Carbohydrate	Glycogen Metabolism
erythronate*	6.21366	0.000706795	3.15071	0.00535849	Carbohydrate	Pentose Metabolism
erythritol	5.36234	0.00195857	2.70806	0.0112675	Xenobiotics	Pentose Metabolism
sedoheptulose	4.5547	0.00414583	2.38239	0.0200724	Carbohydrate	Pentose Metabolism
bilirubin (E,Z or Z,E)*	5.92221	9.9509e-05	4.00214	0.00128	Cofactors and Vitamins	Hemoglobin and Porphyrin Metabolism
bilirubin	5.75686	0.00201548	2.69562	0.0113962	Cofactors and Vitamins	Hemoglobin and Porphyrin Metabolism
biliverdin	5.51045	0.00117669	2.92934	0.00767204	Cofactors and Vitamins	Hemoglobin and Porphyrin Metabolism
nicotinamide riboside	8.70323	2.24085e-10	9.64959	4.38311e-08	Cofactors and Vitamins	Nicotinate and Nicotinamide Metabolism
quinolinate	5.16247	2.1016e-05	4.67745	0.0004208	Cofactors and Vitamins	Nicotinate and Nicotinamide Metabolism
1-methylnicotinamide	4.82792	0.000197285	3.70491	0.00215117	Cofactors and Vitamins	Nicotinate and Nicotinamide Metabolism
gamma-CEHC sulfate*	6.28719	2.22839e-05	4.65201	0.000427327	Cofactors and Vitamins	Tocopherol Metabolism
alpha-CEHC sulfate	2.97718	0.00624673	2.20435	0.0275194	Cofactors and Vitamins	Tocopherol Metabolism
aconitate [cis or trans]	7.7393	6.6045e-05	4.18016	0.000952331	Energy	TCA Cycle
citrate	6.41242	0.000543401	3.26488	0.00454227	Energy	TCA Cycle
2-methylcitrate	6.34451	2.16406e-06	5.66473	7.29809e-05	Energy	TCA Cycle
5alpha-androstan-3alpha,17beta-diol disulfate	4.25079	0.000527067	3.27813	0.00445889	Lipid	Androgenic Steroids
estrone 3-sulfate	5.75165	5.82263e-05	4.23488	0.00089764	Lipid	Estrogenic Steroids
hexanoylglutamine	6.05663	7.56426e-06	5.12123	0.000184946	Lipid	Fatty Acid Metabolism (Acyl Glutamine)
trans-2-hexenoylglycine	4.45816	0.00185595	2.73143	0.0108269	Lipid	Fatty Acid Metabolism(Acyl Glycine)
2-hydroxyphytanate*	7.50507	5.44406e-07	6.26408	2.66215e-05	Lipid	Fatty Acid, Branched
suberate (C8-DC)	3.7631	0.00957193	2.019	0.0378092	Lipid	Fatty Acid, Dicarboxylate
dodecanedioate (C12)	4.24299	0.0008055	3.09393	0.0058354	Lipid	Fatty Acid, Dicarboxylate
dodecenedioate (C12:1-DC)*	3.52038	0.00850034	2.07056	0.0347838	Lipid	Fatty Acid, Dicarboxylate
tetradecanedioate (C14)	4.42452	0.000359354	3.44448	0.00355625	Lipid	Fatty Acid, Dicarboxylate
hexadecenedioate (C16:1-DC)*	4.7297	0.000197046	3.70543	0.00215117	Lipid	Fatty Acid, Dicarboxylate
hexadecanedioate (C16)	3.35783	0.00732384	2.13526	0.0312783	Lipid	Fatty Acid, Dicarboxylate
octadecadienedioate (C18:2-DC)*	4.30447	0.00131354	2.88156	0.00845162	Lipid	Fatty Acid, Dicarboxylate
octadecanedioate (C18)	3.60861	0.00533602	2.27278	0.0246161	Lipid	Fatty Acid, Dicarboxylate
octadecenedioate (C18:1-DC)*	3.52283	0.00790788	2.10194	0.0333358	Lipid	Fatty Acid, Dicarboxylate
eicosanodioate (C20-DC)	6.38244	0.000624851	3.20422	0.00489353	Lipid	Fatty Acid, Dicarboxylate
3-methyladipate	4.93213	0.000243216	3.61401	0.00253049	Lipid	Fatty Acid, Dicarboxylate
adipate	3.94121	0.00431379	2.36514	0.0206808	Lipid	Fatty Acid, Dicarboxylate
3-hydroxyhexanoate	5.39854	0.000900813	3.04537	0.00643062	Lipid	Fatty Acid, Monohydroxy
myo-inositol	5.02796	0.000576778	3.23899	0.00466189	Lipid	Inositol Metabolism
10-nonadecenoate (19:1n9)	3.74228	0.0108617	1.9641	0.0416576	Lipid	Long Chain Fatty Acid
glutaroylcarnitine (C5)	4.59666	0.00583776	2.23375	0.0261896	Amino Acid	Short-chain Acylcarnitine
tiglyl carnitine (C5)	3.95824	0.0102353	1.9899	0.039881	Amino Acid	Short-chain Acylcarnitine
succinylcarnitine (C4)	4.43811	0.0094276	2.0256	0.0376335	Energy	Short-chain Acylcarnitine
adipoylcarnitine (C6-DC)	5.46009	0.000103064	3.98689	0.00129227	Lipid	Short-chain Acylcarnitine
2-methylmalonylcarnitine (C4-DC)	4.08149	0.00238377	2.62274	0.0131056	Lipid	Short-chain Acylcarnitine
suberoylcarnitine (C8-DC)	4.72644	0.00011776	3.929	0.00143961	Lipid	Medium-chain Acylcarnitine
octadecenedioylcarnitine (C18:1-DC)*	4.53721	4.38991e-05	4.35754	0.000736693	Lipid	Long-chain Acylcarnitine
octadecanedioylcarnitine (C18-DC)*	3.57271	0.00863572	2.0637	0.0351906	Lipid	Long-chain Acylcarnitine
10-undecenoate (11:1n1)	4.56085	0.00227687	2.64266	0.0126522	Lipid	Medium Chain Fatty Acid
1-palmitoyl-2-arachidonoyl-GPE (16:0/20:4)*	6.49509	0.00103328	2.98578	0.00714014	Lipid	Phosphatidylethanolamine
1-palmitoyl-2-linoleoyl-GPE (16:0/18:2)	6.12033	0.000625451	3.20381	0.00489353	Lipid	Phosphatidylethanolamine
1-(1-enyl-palmitoyl)-2-palmitoyl-GPC (P-16:0/16:0)*	0.38448	0.00310212	2.50834	0.0158841	Lipid	Plasmalogen
docosatrienoate (22:3n3)	3.49664	0.0127069	1.89596	0.0471696	Lipid	Polyunsaturated Fatty Acid (n3 and n6)
21-hydroxypregnanolone disulfate	7.30595	0.000521915	3.2824	0.00445889	Lipid	Pregnenolone Steroids
21-hydroxypregnenolone disulfate	4.74672	0.00140154	2.85339	0.00884326	Lipid	Pregnenolone Steroids
glycochenodeoxycholate sulfate	4.30202	2.99073e-05	4.52422	0.000551875	Lipid	Primary Bile Acid Metabolism
taurochenodeoxycholate	4.10912	5.87413e-05	4.23106	0.00089764	Lipid	Primary Bile Acid Metabolism
glyco-alpha-muricholate	3.93746	0.00148187	2.82919	0.00923099	Lipid	Primary Bile Acid Metabolism
taurocholate	3.69481	0.000197961	3.70342	0.00215117	Lipid	Primary Bile Acid Metabolism
glycochenodeoxycholate	3.2734	0.00463979	2.3335	0.0219213	Lipid	Primary Bile Acid Metabolism
glycocholate sulfate	2.68267	0.00885497	2.05281	0.0359343	Lipid	Primary Bile Acid Metabolism
pregnanediol-3-glucuronide	4.4072	0.00114008	2.94306	0.00758504	Lipid	Progestin Steroids
5alpha-pregnan-3beta,20alpha-diol disulfate	4.14142	0.00504915	2.29678	0.0235146	Lipid	Progestin Steroids
5alpha-pregnan-diol disulfate	3.73326	0.00108374	2.96507	0.00736043	Lipid	Progestin Steroids
taurocholenate sulfate*	5.38367	1.40039e-06	5.85375	5.47832e-05	Lipid	Secondary Bile Acid Metabolism
glycohyocholate	5.34443	2.8854e-07	6.53979	1.7637e-05	Lipid	Secondary Bile Acid Metabolism
glycocholenate sulfate*	4.44399	0.000825816	3.08312	0.00593859	Lipid	Secondary Bile Acid Metabolism
taurolithocholate 3-sulfate	2.90133	0.00658467	2.18147	0.0287492	Lipid	Secondary Bile Acid Metabolism
1-methyladenosine	9.18426	0.000360162	3.4435	0.00355625	Nucleotide	Purine Metabolism
7-methylguanine	8.92046	3.31165e-05	4.47996	0.000590588	Nucleotide	Purine Metabolism
N6-succinyladenosine	8.30692	2.99768e-08	7.52321	2.93173e-06	Nucleotide	Purine Metabolism
N2,N2-dimethylguanosine	7.95599	4.72233e-08	7.32584	3.55264e-06	Nucleotide	Purine Metabolism
N1-methylinosine	6.506	1.46332e-05	4.83466	0.000325029	Nucleotide	Purine Metabolism
N6-carbamoylthreonyladenosine	6.07426	0.000100777	3.99664	0.00128	Nucleotide	Purine Metabolism
xanthosine	5.70742	5.27562e-05	4.27773	0.000832186	Nucleotide	Purine Metabolism
adenosine	4.37344	0.00834817	2.07841	0.0344494	Nucleotide	Purine Metabolism
N-acetyl-beta-alanine	10.7256	2.09366e-08	7.67909	2.52927e-06	Nucleotide	Pyrimidine Metabolism
pseudouridine	5.77179	0.00392613	2.40604	0.0191988	Nucleotide	Pyrimidine Metabolism
3-ureidopropionate	3.90488	0.00222002	2.65364	0.0124068	Nucleotide	Pyrimidine Metabolism
glycine conjugate of C10H14O2 *	5.31061	8.45857e-05	4.0727	0.00113322	Partially Characterized Molecules	Partially Characterized Molecules
glucuronide of C10H18O2 *	3.94013	0.0132272	1.87853	0.0486323	Partially Characterized Molecules	Partially Characterized Molecules
phenylacetylhistidine	5.71593	9.3118e-05	4.03097	0.00121426	Peptide	Acetylated Peptides
phenylacetylmethionine	3.86076	0.00103295	2.98592	0.00714014	Peptide	Acetylated Peptides
phenylacetylglutamate	3.7491	0.000609571	3.21498	0.00484684	Peptide	Acetylated Peptides
phenylacetylglutamine	3.62525	0.0119197	1.92373	0.0444942	Peptide	Acetylated Peptides
3-methoxycatechol sulfate	9.9369	4.17184e-08	7.37967	3.40005e-06	Xenobiotics	Benzoate Metabolism
o-cresol sulfate	5.89168	4.98814e-06	5.30206	0.000139367	Xenobiotics	Benzoate Metabolism
hippurate	4.36839	2.93574e-05	4.53228	0.000551875	Xenobiotics	Benzoate Metabolism
4-hydroxyhippurate	3.91782	0.000400645	3.39724	0.00384147	Xenobiotics	Benzoate Metabolism
4-methylguaiacol sulfate	3.52095	0.00112741	2.94792	0.00757039	Xenobiotics	Benzoate Metabolism
4-methylcatechol sulfate	3.06387	0.00356189	2.44832	0.0177731	Xenobiotics	Benzoate Metabolism
4-vinylphenol sulfate	2.73532	0.0127329	1.89507	0.0471696	Xenobiotics	Benzoate Metabolism
propyl 4-hydroxybenzoate sulfate	2.55633	0.0113652	1.94442	0.043082	Xenobiotics	Benzoate Metabolism
succinimide	5.39111	0.00290075	2.53749	0.0155024	Xenobiotics	Chemical
O-sulfo-L-tyrosine	4.93607	0.00471661	2.32637	0.0221771	Xenobiotics	Chemical
trizma acetate	4.67171	2.31751e-09	8.63498	3.2379e-07	Xenobiotics	Chemical
6-hydroxyindole sulfate	3.49229	0.00715881	2.14516	0.0307075	Xenobiotics	Chemical
ibuprofen	15.5835	0.000771692	3.11256	0.00567455	Xenobiotics	Drug - Analgesics, Anesthetics
carboxyibuprofen	7.17458	3.77797e-07	6.42274	2.0527e-05	Xenobiotics	Drug - Analgesics, Anesthetics
furosemide	3.00973	0.000795771	3.09921	0.00580794	Xenobiotics	Drug - Cardiovascular
pantoprazole	2.61424	0.00960723	2.0174	0.0378092	Xenobiotics	Drug - Gastrointestinal
rocuronium	4.60732	0.000354756	3.45007	0.00355625	Xenobiotics	Drug - Neurological
paroxetine	21.9121	0.000528866	3.27665	0.00445889	Xenobiotics	Drug - Psychoactive
pseudoephedrine	8.27493	0.00918037	2.03714	0.0371008	Xenobiotics	Drug - Respiratory
hydroquinone sulfate	4.56161	0.000182199	3.73945	0.00207199	Xenobiotics	Drug - Topical Agents
ferulic acid 4-sulfate	5.48478	2.1083e-05	4.67607	0.0004208	Xenobiotics	Food Component/Plant
indolin-2-one	4.8868	0.00102106	2.99095	0.00714014	Xenobiotics	Food Component/Plant
phytanate	4.82408	0.000485267	3.31402	0.00423742	Xenobiotics	Food Component/Plant
cinnamoylglycine	3.57671	0.00347761	2.45872	0.0175938	Xenobiotics	Food Component/Plant
gluconate	3.18629	7.63992e-05	4.11691	0.00104407	Xenobiotics	Food Component/Plant
1-methylurate	5.51112	1.97115e-05	4.70528	0.000410168	Xenobiotics	Xanthine Metabolism
7-methylurate	4.95029	0.0013945	2.85558	0.00884326	Xenobiotics	Xanthine Metabolism
guanidinoacetate	-5.39401	0.00201492	2.69574	0.0113962	Amino Acid	Creatine Metabolism
glutamate	-7.2177	6.68508e-05	4.17489	0.000952331	Amino Acid	Glutamate Metabolism
serine	-7.82389	0.000275014	3.56065	0.0028312	Amino Acid	Glycine, Serine and Threonine Metabolism
hypotaurine	-3.85838	0.00444532	2.3521	0.0212074	Amino Acid	Methionine, Cysteine, SAM and Taurine Metabolism
S-methylcysteine sulfoxide	-4.61576	0.00408911	2.38837	0.0198963	Amino Acid	Methionine, Cysteine, SAM and Taurine Metabolism
taurine	-7.46249	2.18171e-05	4.6612	0.000426742	Amino Acid	Methionine, Cysteine, SAM and Taurine Metabolism
S-methylcysteine	-9.30355	2.78352e-06	5.55541	9.07428e-05	Amino Acid	Methionine, Cysteine, SAM and Taurine Metabolism
tryptophan	-6.52353	0.00711243	2.14798	0.030643	Amino Acid	Tryptophan Metabolism
thyroxine	-9.70511	7.13516e-07	6.1466	3.23171e-05	Amino Acid	Tyrosine Metabolism
tyrosine	-10.7574	2.56644e-07	6.59067	1.67332e-05	Amino Acid	Tyrosine Metabolism
proline	-5.60252	0.00592015	2.22767	0.0263868	Amino Acid	Urea cycle; Arginine and Proline Metabolism
citrulline	-11.5161	3.41715e-07	6.46634	1.96587e-05	Amino Acid	Urea cycle; Arginine and Proline Metabolism
1,5-anhydroglucitol (1,5-AG)	-5.80968	0.000223027	3.65164	0.00234539	Carbohydrate	Glycolysis, Gluconeogenesis, and Pyruvate Metabolism
nicotinamide	-3.19434	0.00763094	2.11742	0.0323076	Cofactors and Vitamins	Nicotinate and Nicotinamide Metabolism
gamma-tocopherol/beta-tocopherol	-5.00038	0.0104906	1.9792	0.0406988	Cofactors and Vitamins	Tocopherol Metabolism
alpha-tocopherol	-6.67845	0.00735912	2.13317	0.0312923	Cofactors and Vitamins	Tocopherol Metabolism
behenoylcarnitine (C22)*	-4.29177	0.0105284	1.97764	0.0406988	Lipid	Long-chain Acylcarnitine
docosahexaenoylcarnitine (C22:6)*	-4.50909	0.00185984	2.73052	0.0108269	Lipid	Long-chain Acylcarnitine
dihomo-linoleoylcarnitine (C20:2)*	-4.69606	0.00540761	2.26699	0.0248293	Lipid	Long-chain Acylcarnitine
stearoylcarnitine (C18)	-4.82049	0.00682834	2.16568	0.0295492	Lipid	Long-chain Acylcarnitine
linolenoylcarnitine (C18:3)*	-4.85603	0.00129212	2.8887	0.00836884	Lipid	Long-chain Acylcarnitine
dihomo-linolenoylcarnitine (C20:3n3 or 6)*	-5.22532	0.00169072	2.77193	0.0102069	Lipid	Long-chain Acylcarnitine
arachidonoylcarnitine (C20:4)	-5.62734	0.000460472	3.3368	0.00409402	Lipid	Long-chain Acylcarnitine
linoleoylcarnitine (C18:2)*	-5.71578	0.00107746	2.9676	0.00736043	Lipid	Long-chain Acylcarnitine
cerotoylcarnitine (C26)*	-5.83635	0.00154332	2.81155	0.00949285	Lipid	Long-chain Acylcarnitine
ximenoylcarnitine (C26:1)*	-7.0303	6.63576e-05	4.17811	0.000952331	Lipid	Long-chain Acylcarnitine
lignoceroylcarnitine (C24)*	-7.51603	0.000132998	3.87615	0.00160583	Lipid	Long-chain Acylcarnitine
sphingomyelin (d18:0/20:0, d16:0/22:0)*	-5.1186	0.00306559	2.51349	0.0158632	Lipid	Dihydrosphingomyelins
behenoyl dihydrosphingomyelin (d18:0/22:0)*	-5.13809	0.00309584	2.50922	0.0158841	Lipid	Dihydrosphingomyelins
palmitoyl dihydrosphingomyelin (d18:0/16:0)*	-7.70775	0.000960722	3.0174	0.00680859	Lipid	Dihydrosphingomyelins
docosahexaenoylcholine	-3.87906	0.00297328	2.52676	0.0156367	Lipid	Fatty Acid Metabolism (Acyl Choline)
arachidonoylcholine	-4.00037	0.00300392	2.52231	0.0157103	Lipid	Fatty Acid Metabolism (Acyl Choline)
2-aminooctanoate	-5.45957	0.000201672	3.69535	0.00216742	Lipid	Fatty Acid, Amino
glycosyl-N-(2-hydroxynervonoyl)-sphingosine (d18:1/24:1(2OH))*	-4.53063	0.00983024	2.00744	0.0384559	Lipid	Hexosylceramides
lactosyl-N-palmitoyl-sphingosine (d18:1/16:0)	-7.08332	0.00430739	2.36579	0.0206808	Lipid	Lactosylceramides
1-palmitoyl-GPG (16:0)*	-5.18345	0.00380909	2.41918	0.01872	Lipid	Lysophospholipid
1-linolenoyl-GPC (18:3)*	-4.39594	0.00545135	2.2635	0.0249132	Lipid	Lysophosphatidylcholine
2-palmitoyl-GPC* (16:0)*	-5.05797	0.0063252	2.19893	0.0277401	Lipid	Lysophosphatidylcholine
1-lignoceroyl-GPC (24:0)	-7.62449	1.07284e-06	5.96947	4.37182e-05	Lipid	Lysophosphatidylcholine
1-palmitoleoyl-GPC* (16:1)*	-7.7702	4.9771e-05	4.30302	0.000797968	Lipid	Lysophosphatidylcholine
1-linoleoyl-GPC (18:2)	-8.225	0.000333781	3.47654	0.0034004	Lipid	Lysophosphatidylcholine
1-arachidonoyl-GPC* (20:4)*	-9.7223	1.05334e-06	5.97743	4.37182e-05	Lipid	Lysophosphatidylcholine
1-oleoyl-GPC (18:1)	-10.6523	5.71344e-06	5.2431	0.00015102	Lipid	Lysophosphatidylcholine
1-stearoyl-GPC (18:0)	-12.2708	2.32755e-08	7.6331	2.52927e-06	Lipid	Lysophosphatidylcholine
1-palmitoyl-GPC (16:0)	-13.7152	9.98063e-08	7.00084	6.97218e-06	Lipid	Lysophosphatidylcholine
1-(1-enyl-oleoyl)-GPE (P-18:1)*	-6.37993	4.51959e-05	4.3449	0.000736693	Lipid	Lysoplasmalogen
1-(1-enyl-palmitoyl)-GPE (P-16:0)*	-6.63829	7.68638e-05	4.11428	0.00104407	Lipid	Lysoplasmalogen
1-(1-enyl-stearoyl)-GPE (P-18:0)*	-6.88526	3.3213e-05	4.47869	0.000590588	Lipid	Lysoplasmalogen
1-(1-enyl-palmitoyl)-GPC (P-16:0)*	-8.55443	7.2697e-07	6.13848	3.23171e-05	Lipid	Lysoplasmalogen
1-myristoyl-2-arachidonoyl-GPC (14:0/20:4)*	-4.4036	0.0132032	1.87932	0.0486323	Lipid	Phosphatidylcholine
1,2-dilinoleoyl-GPC (18:2/18:2)	-6.33188	0.00153849	2.8129	0.00949285	Lipid	Phosphatidylcholine
1-palmitoyl-2-stearoyl-GPC (16:0/18:0)	-7.087	0.00201588	2.69553	0.0113962	Lipid	Phosphatidylcholine
1-stearoyl-2-docosahexaenoyl-GPC (18:0/22:6)	-8.34229	0.000582348	3.23482	0.00466833	Lipid	Phosphatidylcholine
1-palmitoyl-2-docosahexaenoyl-GPC (16:0/22:6)	-9.18319	0.00144946	2.83879	0.009087	Lipid	Phosphatidylcholine
1-stearoyl-2-arachidonoyl-GPC (18:0/20:4)	-9.23155	0.00238527	2.62246	0.0131056	Lipid	Phosphatidylcholine
1-oleoyl-2-docosahexaenoyl-GPC (18:1/22:6)*	-10.3539	4.32064e-05	4.36445	0.000736693	Lipid	Phosphatidylcholine
1-stearoyl-2-arachidonoyl-GPI (18:0/20:4)	-5.52896	0.0113582	1.94469	0.043082	Lipid	Phosphatidylinositol
phosphoethanolamine (PE)	-3.96804	0.00929598	2.0317	0.0373407	Lipid	Phospholipid Metabolism
phosphocholine	-4.51771	0.0118485	1.92634	0.0443979	Lipid	Phospholipid Metabolism
glycerophosphorylcholine (GPC)	-5.51432	0.00194269	2.7116	0.0112423	Lipid	Phospholipid Metabolism
1-(1-enyl-palmitoyl)-2-linoleoyl-GPE (P-16:0/18:2)*	-5.23274	0.00297385	2.52668	0.0156367	Lipid	Plasmalogen
1-(1-enyl-stearoyl)-2-arachidonoyl-GPE (P-18:0/20:4)*	-5.4008	0.00319385	2.49569	0.0162687	Lipid	Plasmalogen
1-(1-enyl-palmitoyl)-2-oleoyl-GPE (P-16:0/18:1)*	-6.51147	0.000372019	3.42943	0.00360233	Lipid	Plasmalogen
1-(1-enyl-stearoyl)-2-linoleoyl-GPE (P-18:0/18:2)*	-7.4443	0.000105038	3.97865	0.00130034	Lipid	Plasmalogen
1-(1-enyl-stearoyl)-2-oleoyl-GPE (P-18:0/18:1)	-9.81428	3.73551e-08	7.42765	3.32121e-06	Lipid	Plasmalogen
glycoursodeoxycholate	-2.22138	0.00962627	2.01654	0.0378092	Lipid	Secondary Bile Acid Metabolism
ursodeoxycholate	-2.78093	0.00255845	2.59202	0.0137481	Lipid	Secondary Bile Acid Metabolism
sphingomyelin (d18:2/21:0, d16:2/23:0)*	-5.4517	0.00816593	2.08799	0.0341294	Lipid	Sphingomyelins
sphingomyelin (d18:1/21:0, d17:1/22:0, d16:1/23:0)*	-5.59359	0.0030204	2.51994	0.0157125	Lipid	Sphingomyelins
sphingomyelin (d18:2/23:1)*	-5.65449	0.0093161	2.03077	0.0373407	Lipid	Sphingomyelins
sphingomyelin (d18:1/19:0, d19:1/18:0)*	-5.67077	0.0055535	2.25543	0.0250906	Lipid	Sphingomyelins
sphingomyelin (d18:2/23:0, d18:1/23:1, d17:1/24:1)*	-6.25447	0.0016509	2.78228	0.0100284	Lipid	Sphingomyelins
sphingomyelin (d18:2/24:2)*	-6.30263	0.00838706	2.07639	0.0344645	Lipid	Sphingomyelins
sphingomyelin (d18:2/18:1)*	-6.41646	0.00483107	2.31596	0.0226067	Lipid	Sphingomyelins
sphingomyelin (d18:1/24:1, d18:2/24:0)*	-7.42229	0.00292595	2.53373	0.0155521	Lipid	Sphingomyelins
tricosanoyl sphingomyelin (d18:1/23:0)*	-7.54812	0.000209918	3.67795	0.00223152	Lipid	Sphingomyelins
sphingomyelin (d18:1/20:1, d18:2/20:0)*	-7.71603	0.00172487	2.76324	0.0103492	Lipid	Sphingomyelins
lignoceroyl sphingomyelin (d18:1/24:0)	-7.99715	0.000147389	3.83153	0.00172877	Lipid	Sphingomyelins
behenoyl sphingomyelin (d18:1/22:0)*	-8.54055	0.000522255	3.28212	0.00445889	Lipid	Sphingomyelins
sphingomyelin (d18:1/22:1, d18:2/22:0, d16:1/24:1)*	-9.20788	0.000743684	3.12861	0.00559479	Lipid	Sphingomyelins
sphingomyelin (d18:1/20:0, d16:1/22:0)*	-9.71867	0.000148483	3.82832	0.00172877	Lipid	Sphingomyelins
sphingomyelin (d18:2/24:1, d18:1/24:2)*	-9.8227	0.000465111	3.33244	0.004098	Lipid	Sphingomyelins
palmitoyl sphingomyelin (d18:1/16:0)	-11.1341	0.000427776	3.36878	0.00391816	Lipid	Sphingomyelins
sphingosine 1-phosphate	-6.50556	0.0024138	2.6173	0.0131882	Lipid	Sphingosines
uridine	-6.94664	0.000560713	3.25126	0.00460821	Nucleotide	Pyrimidine Metabolism, Uracil containing
gamma-glutamylglutamate	-5.3457	0.000428674	3.36787	0.00391816	Peptide	Gamma-glutamyl Amino Acid
gamma-glutamylcitrulline*	-6.83444	6.30682e-06	5.20019	0.000162318	Peptide	Gamma-glutamyl Amino Acid
EDTA	-9.20471	0.00117145	2.93128	0.00767204	Xenobiotics	Chemical
ergothioneine	-5.03715	0.000687207	3.16291	0.00525069	Xenobiotics	Food Component/Plant
