# Supplementary material for: Procalcitonin metabolomics in the critically ill reveal relationships between inflammation intensity and energy utilization pathways
Source: Sci Rep. 2021 Dec 1;11:23194. doi: 10.1038/s41598-021-02679-0 (PMC8636627; doi:10.1038/s41598-021-02679-0)
Supplement: Supplementary file 6 — Dataset S4. [file 41598_2021_2679_MOESM6_ESM.xlsx]

## Sheet: Sheet1
Biochemical	Proportion Mediated	95% CI	p-value	Super Pathway	Sub Pathway
hydroxyasparagine	0.169	0.03 - 0.63	0.008	Amino Acid	Alanine and Aspartate Metabolism
3-methylglutaconate	0.113	0.02 - 0.43	0.009	Amino Acid	BCAA Metabolism
N-acetylvaline	0.275	0.04 - 1.38	0.003	Amino Acid	BCAA Metabolism
beta-hydroxyisovalerate	0.219	0.05 - 0.72	0.007	Amino Acid	BCAA Metabolism
N-acetylisoleucine	0.256034	0.05 - 0.85	0.008	Amino Acid	BCAA Metabolism
carboxyethyl-GABA	0.12	0.02 - 0.36	0.006	Amino Acid	Glutamate Metabolism
beta-citrylglutamate	0.266368	0.04 - 0.91	0.009	Amino Acid	Glutamate Metabolism
citramalate	0.123	0.02 - 0.36	0.007	Amino Acid	Glutamate Metabolism
N-acetylthreonine	0.12	0.02 - 0.47	0.004	Amino Acid	Glycine, Serine and Threonine Metabolism
guanidinosuccinate	0.196	0.03 - 0.6	0.006	Amino Acid	Guanidino and Acetamido Metabolism
imidazole lactate	0.14	0.02 - 0.51	0.008	Amino Acid	Histidine Metabolism
1-methyl-4-imidazoleacetate	0.156725	0.03 - 0.51	0.003	Amino Acid	Histidine Metabolism
formiminoglutamate	0.348434	0.07 - 1.31	0.006	Amino Acid	Histidine Metabolism
hydantoin-5-propionic acid	0.201912	0.04 - 0.59	0.005	Amino Acid	Histidine Metabolism
N6,N6,N6-trimethyllysine	0.146	0.03 - 0.40	0.006	Amino Acid	Lysine Metabolism
5-(galactosylhydroxy)-L-lysine	0.11	0.01 - 0.62	0.005	Amino Acid	Lysine Metabolism
cystathionine	0.124661	0.02 - 0.62	0.003	Amino Acid	Methionine, Cysteine, SAM and Taurine Metabolism
N-acetyltaurine	0.124	0.01 - 0.75	0.007	Amino Acid	Methionine, Cysteine, SAM and Taurine Metabolism
S-adenosylhomocysteine	0.193923	0.05 - 0.5	0.005	Amino Acid	Methionine, Cysteine, SAM and Taurine Metabolism
cysteine	0.248694	0.05 - 0.71	0.008	Amino Acid	Methionine, Cysteine, SAM and Taurine Metabolism
lanthionine	0.129	0.02 - 0.49	0.006	Amino Acid	Methionine, Cysteine, SAM and Taurine Metabolism
S-methylcysteine sulfoxide	0.175134	0.03 - 0.45	0.004	Amino Acid	Methionine, Cysteine, SAM and Taurine Metabolism
phenyllactate	0.266835	0.05 - 0.75	0.002	Amino Acid	Phenylalanine Metabolism
N-acetylphenylalanine	0.314947	0.06 - 0.83	0.007	Amino Acid	Phenylalanine Metabolism
4-hydroxyphenylacetate	0.171279	0.03 - 0.54	0.007	Amino Acid	Phenylalanine Metabolism
N1,N12-diacetylspermine	0.138338	0.03 - 0.34	0.008	Amino Acid	Polyamine Metabolism
4-acetamidobutanoate	0.137802	0.03 - 0.35	0.006	Amino Acid	Polyamine Metabolism
N-acetyl-isoputreanine*	0.167847	0.03 - 0.49	0.007	Amino Acid	Polyamine Metabolism
(N(1) + N(8))-acetylspermidine	0.274121	0.04 - 0.72	0.009	Amino Acid	Polyamine Metabolism
5-methylthioadenosine	0.281076	0.05 - 0.86	0.009	Amino Acid	Polyamine Metabolism
N-formylanthranilic acid	0.105335	0.02 - 0.36	0.005	Amino Acid	Tryptophan Metabolism
kynurenine	0.114	0.02 - 0.42	0.009	Amino Acid	Tryptophan Metabolism
kynurenate	0.134619	0.03 - 0.41	0.009	Amino Acid	Tryptophan Metabolism
N-acetylkynurenine	0.156451	0.03 - 0.45	0.007	Amino Acid	Tryptophan Metabolism
picolinate	0.23414	0.05 - 0.59	0.009	Amino Acid	Tryptophan Metabolism
xanthurenate	0.121	0.02 - 0.48	0.007	Amino Acid	Tryptophan Metabolism
indole-3-carboxylate	0.259065	0.05 - 0.72	0.007	Amino Acid	Tryptophan Metabolism
N-acetyltryptophan	0.23388	0.07 - 0.55	0.005	Amino Acid	Tryptophan Metabolism
vanillylmandelate	0.120709	0.02 - 0.46	0.009	Amino Acid	Tyrosine Metabolism
homovanillate	0.106078	0.02 - 0.32	0.007	Amino Acid	Tyrosine Metabolism
3-(4-hydroxyphenyl)lactate	0.278559	0.06 - 0.73	0.005	Amino Acid	Tyrosine Metabolism
vanillactate	0.125758	0.02 - 0.44	0.005	Amino Acid	Tyrosine Metabolism
indoxyl glucuronide	0.124	0.02 - 0.42	0.003	Amino Acid	Tyrosine Metabolism
4-methoxyphenol sulfate	0.11081	0.02 - 0.33	0.005	Amino Acid	Tyrosine Metabolism
N-acetyltyrosine	0.475802	0.08 - 1.69	0.005	Amino Acid	Tyrosine Metabolism
3-hydroxyproline	0.206	0.04 - 0.60	0.004	Amino Acid	Urea cycle; Arginine and Proline Metabolism
N-acetylglucosamine	0.192	0.03 - 0.69	0.009	Carbohydrate	Aminosugar Metabolism
glucuronate	0.368092	0.1 - 1.13	0.004	Carbohydrate	Aminosugar Metabolism
mannose	0.20725	0.04 - 0.9	0.005	Carbohydrate	Fructose, Mannose and Galactose Metabolism
sedoheptulose	0.201007	0.04 - 0.65	0.007	Carbohydrate	Pentose Metabolism
ribonate	0.17	0.02 - 0.70	0.008	Carbohydrate	Pentose Metabolism
arabinose	0.158027	0.03 - 0.56	0.008	Carbohydrate	Pentose Metabolism
ribitol	0.320441	0.09 - 0.77	0.005	Carbohydrate	Pentose Metabolism
nicotinamide riboside	0.18239	0.05 - 0.40	0.008	Cofactors and Vitamins	Nicotinate and Nicotinamide Metabolism
1-methylnicotinamide	0.286514	0.06 - 0.91	0.008	Cofactors and Vitamins	Nicotinate and Nicotinamide Metabolism
2-methylcitrate/homocitrate	0.1734	0.05 - 0.41	0.007	Energy	TCA Cycle
5alpha-androstan-3alpha,17beta-diol disulfate	0.263213	0.05 - 0.81	0.005	Lipid	Androgenic Steroids
cortisol 21-glucuronide	0.122	0.02 - 0.92	0.004	Lipid	Corticosteroids
estrone 3-sulfate	0.439	0.09 - 0.99	0.007	Lipid	Estrogenic Steroids
stearoylcholine*	0.126592	0.02 - 0.44	0.008	Lipid	Fatty Acid Metabolism (Acyl Choline)
dihomo-linolenoyl-choline	0.154191	0.03 - 0.53	0.008	Lipid	Fatty Acid Metabolism (Acyl Choline)
linoleoylcholine*	0.133083	0.02 - 0.44	0.008	Lipid	Fatty Acid Metabolism (Acyl Choline)
oleoylcholine	0.110184	0.02 - 0.38	0.003	Lipid	Fatty Acid Metabolism (Acyl Choline)
palmitoylcholine	0.127264	0.02 - 0.41	0.009	Lipid	Fatty Acid Metabolism (Acyl Choline)
docosahexaenoylcholine	0.173749	0.04 - 0.53	0.006	Lipid	Fatty Acid Metabolism (Acyl Choline)
arachidonoylcholine	0.14357	0.02 - 0.41	0.009	Lipid	Fatty Acid Metabolism (Acyl Choline)
hexanoylglutamine	0.290789	0.07 - 0.73	0.008	Lipid	Fatty Acid Metabolism (Acyl Glutamine)
tiglyl carnitine (C5)	0.165445	0.03 - 0.61	0.008	Amino Acid	Short-chain Acylcarnitine
2-methylbutyroylcarnitine (C5)	0.153	0.02 - 0.96	0.006	Amino Acid	Short-chain Acylcarnitine
glutaroylcarnitine (C5)	0.145	0.02 - 0.44	0.007	Amino Acid	Short-chain Acylcarnitine
adipoylcarnitine (C6-DC)	0.126541	0.03 - 0.40	0.008	Lipid	Short-chain Acylcarnitine
octanoylcarnitine (C8)	0.177619	0.03 - 0.85	0.007	Lipid	Medium-chain Acylcarnitine
cis-4-decenoylcarnitine (C10:1)	0.129	0.02 - 0.99	0.008	Lipid	Medium-chain Acylcarnitine
decanoylcarnitine (C10)	0.203903	0.03 - 0.78	0.009	Lipid	Medium-chain Acylcarnitine
octadecenedioylcarnitine (C18:1-DC)*	0.329292	0.08 - 0.76	0.004	Lipid	Long-chain Acylcarnitine
octadecanedioylcarnitine (C18-DC)*	0.393174	0.08 - 1.18	0.004	Lipid	Long-chain Acylcarnitine
arachidonoylcarnitine (C20:4)	0.154077	0.04 - 0.34	0.009	Lipid	Long-chain Acylcarnitine
dihomo-linolenoylcarnitine (C20:3n3 or 6)*	0.157501	0.04 - 0.4	0.006	Lipid	Long-chain Acylcarnitine
docosapentaenoylcarnitine (C22:5n3)*	0.169767	0.04 - 0.4	0.007	Lipid	Long-chain Acylcarnitine
2-hydroxyphytanate*	0.201697	0.07 - 0.59	0.006	Lipid	Fatty Acid, Branched
3-methyladipate	0.126048	0.02 - 0.52	0.008	Lipid	Fatty Acid, Dicarboxylate
hexadecenedioate (C16:1-DC)*	0.369624	0.09 - 0.73	0.004	Lipid	Fatty Acid, Dicarboxylate
eicosanodioate (C20-DC)	0.315815	0.09 - 0.59	0.006	Lipid	Fatty Acid, Dicarboxylate
suberate (C8-DC)	0.22168	0.05 - 0.56	0.004	Lipid	Fatty Acid, Dicarboxylate
octadecadienedioate (C18:2-DC)*	0.374015	0.10 - 0.80	0.004	Lipid	Fatty Acid, Dicarboxylate
hexadecanedioate (C16)	0.484904	0.12 - 1.26	0.008	Lipid	Fatty Acid, Dicarboxylate
dodecanedioate (C12)	0.36212	0.09 - 0.73	0.004	Lipid	Fatty Acid, Dicarboxylate
octadecenedioate (C18:1-DC)*	0.502464	0.12 - 1.41	0.006	Lipid	Fatty Acid, Dicarboxylate
dodecenedioate (C12:1-DC)*	0.412	0.1 - 0.96	0.006	Lipid	Fatty Acid, Dicarboxylate
octadecanedioate (C18)	0.535671	0.12 - 1.81	0.004	Lipid	Fatty Acid, Dicarboxylate
5-hydroxyhexanoate	0.236426	0.04 - 0.66	0.007	Lipid	Fatty Acid, Monohydroxy
1-cerotoyl-GPC (26:0)*	0.189175	0.04 - 0.49	0.003	Lipid	Lysophosphatidylcholine
1-linolenoyl-GPC (18:3)*	0.203112	0.04 - 0.61	0.009	Lipid	Lysophosphatidylcholine
2-palmitoyl-GPC* (16:0)*	0.285577	0.06 - 0.77	0.004	Lipid	Lysophosphatidylcholine
1-palmitoleoyl-GPC* (16:1)*	0.218806	0.06 - 0.6	0.004	Lipid	Lysophosphatidylcholine
1-lignoceroyl-GPC (24:0)	0.152324	0.03 - 0.38	0.005	Lipid	Lysophosphatidylcholine
1-linoleoyl-GPC (18:2)	0.176765	0.04 - 0.51	0.008	Lipid	Lysophosphatidylcholine
1-arachidonoyl-GPC* (20:4)*	0.20361	0.04 - 0.49	0.003	Lipid	Lysophosphatidylcholine
1-oleoyl-GPC (18:1)	0.179425	0.03 - 0.54	0.006	Lipid	Lysophosphatidylcholine
1-stearoyl-GPC (18:0)	0.220837	0.05 - 0.61	0.005	Lipid	Lysophosphatidylcholine
1-palmitoyl-GPC (16:0)	0.233945	0.05 - 0.6	0.007	Lipid	Lysophosphatidylcholine
1-(1-enyl-oleoyl)-GPE (P-18:1)*	0.21408	0.05 - 0.56	0.005	Lipid	Lysoplasmalogen
1-(1-enyl-palmitoyl)-GPE (P-16:0)*	0.221423	0.06 - 0.56	0.005	Lipid	Lysoplasmalogen
1-(1-enyl-stearoyl)-GPE (P-18:0)*	0.21955	0.06 - 0.56	0.006	Lipid	Lysoplasmalogen
1-palmitoyl-2-palmitoleoyl-GPC (16:0/16:1)*	0.294341	0.06 - 0.83	0.008	Lipid	Phosphatidylcholine
1-myristoyl-2-palmitoyl-GPC (14:0/16:0)	0.379	0.10 - 0.94	0.005	Lipid	Phosphatidylcholine
1-stearoyl-2-docosahexaenoyl-GPC (18:0/22:6)	0.28884	0.09 - 0.73	0.007	Lipid	Phosphatidylcholine
1-oleoyl-2-docosahexaenoyl-GPC (18:1/22:6)*	0.21216	0.06 - 0.53	0.003	Lipid	Phosphatidylcholine
1-palmitoyl-2-linoleoyl-GPE (16:0/18:2)	0.16	0.02 - 0.59	0.004	Lipid	Phosphatidylethanolamine
1-stearoyl-2-linoleoyl-GPE (18:0/18:2)*	0.183	0.03 - 0.67	0.009	Lipid	Phosphatidylethanolamine
1-palmitoyl-2-oleoyl-GPE (16:0/18:1)	0.217	0.04 - 0.72	0.006	Lipid	Phosphatidylethanolamine
1-(1-enyl-stearoyl)-2-arachidonoyl-GPE (P-18:0/20:4)*	0.256198	0.07 - 0.66	0.003	Lipid	Plasmalogen
1-(1-enyl-stearoyl)-2-linoleoyl-GPE (P-18:0/18:2)*	0.15608	0.03 - 0.51	0.009	Lipid	Plasmalogen
glycochenodeoxycholate sulfate	0.300953	0.08 - 0.73	0.006	Lipid	Primary Bile Acid Metabolism
taurocholate	0.536176	0.27 - 1.27	0.006	Lipid	Primary Bile Acid Metabolism
taurocholenate sulfate*	0.344724	0.12 - 0.77	0.003	Lipid	Secondary Bile Acid Metabolism
taurolithocholate 3-sulfate	0.435365	0.11 - 1.43	0.006	Lipid	Secondary Bile Acid Metabolism
glycocholenate sulfate*	0.388547	0.13 - 1.28	0.008	Lipid	Secondary Bile Acid Metabolism
glycolithocholate sulfate*	0.513105	0.09 - 2.09	0.005	Lipid	Secondary Bile Acid Metabolism
sphingomyelin (d18:2/24:2)*	0.32385	0.07 - 1.01	0.004	Lipid	Sphingomyelins
sphingomyelin (d18:1/22:2, d18:2/22:1, d16:1/24:2)*	0.31508	0.06 - 1.59	0.005	Lipid	Sphingomyelins
sphingomyelin (d18:2/21:0, d16:2/23:0)*	0.28989	0.06 - 0.91	0.008	Lipid	Sphingomyelins
sphingomyelin (d18:2/23:1)*	0.273686	0.04 - 0.95	0.005	Lipid	Sphingomyelins
stearoyl sphingomyelin (d18:1/18:0)	0.400344	0.09 - 1.08	0.007	Lipid	Sphingomyelins
sphingomyelin (d18:1/19:0, d19:1/18:0)*	0.305625	0.06 - 0.84	0.009	Lipid	Sphingomyelins
sphingomyelin (d18:1/25:0, d19:0/24:1, d20:1/23:0, d19:1/24:0)*	0.26336	0.04 - 0.85	0.005	Lipid	Sphingomyelins
sphingomyelin (d18:1/21:0, d17:1/22:0, d16:1/23:0)*	0.244308	0.04 - 0.65	0.009	Lipid	Sphingomyelins
sphingomyelin (d18:2/18:1)*	0.324847	0.08 - 1.05	0.006	Lipid	Sphingomyelins
sphingomyelin (d18:1/17:0, d17:1/18:0, d19:1/16:0)	0.333819	0.07 - 1.27	0.005	Lipid	Sphingomyelins
sphingomyelin (d18:1/20:1, d18:2/20:0)*	0.380728	0.1 - 1.02	0.005	Lipid	Sphingomyelins
tricosanoyl sphingomyelin (d18:1/23:0)*	0.198269	0.04 - 0.49	0.009	Lipid	Sphingomyelins
behenoyl sphingomyelin (d18:1/22:0)*	0.214613	0.04 - 0.65	0.007	Lipid	Sphingomyelins
sphingomyelin (d18:1/22:1, d18:2/22:0, d16:1/24:1)*	0.323867	0.07 - 0.91	0.008	Lipid	Sphingomyelins
palmitoyl sphingomyelin (d18:1/16:0)	0.176822	0.04 - 0.64	0.005	Lipid	Sphingomyelins
sphingosine 1-phosphate	0.221588	0.06 - 0.65	0.008	Lipid	Sphingosines
N1-methylinosine	0.120544	0.02 - 0.43	0.008	Nucleotide	Purine Metabolism
xanthosine	0.205775	0.06 - 0.58	0.003	Nucleotide	Purine Metabolism
N6-succinyladenosine	0.105482	0.02 - 0.41	0.002	Nucleotide	Purine Metabolism
1-methyladenosine	0.227158	0.05 - 0.48	0.008	Nucleotide	Purine Metabolism
N6-carbamoylthreonyladenosine	0.135648	0.03 - 0.47	0.006	Nucleotide	Purine Metabolism
adenosine	0.284354	0.05 - 1.10	0.007	Nucleotide	Purine Metabolism
N2,N2-dimethylguanosine	0.137843	0.03 - 0.43	0.008	Nucleotide	Purine Metabolism
N-acetyl-beta-alanine	0.155008	0.03 - 0.41	0.001	Nucleotide	Pyrimidine Metabolism
pseudouridine	0.111	0.02 - 0.42	0.005	Nucleotide	Pyrimidine Metabolism
5,6-dihydrouridine	0.107	0.01 - 0.53	0.008	Nucleotide	Pyrimidine Metabolism
uridine	0.132889	0.02 - 0.43	0.008	Nucleotide	Pyrimidine Metabolism
glucuronide of C14H22O4 *	0.184912	0.03 - 0.60	0.006	Partially Characterized Molecules	Partially Characterized Molecules
phenylacetylmethionine	0.204519	0.03 - 0.68	0.004	Peptide	Acetylated Peptides
gamma-glutamylcitrulline*	0.106037	0.02 - 0.29	0.004	Peptide	Gamma-glutamyl Amino Acid
hippurate	0.146417	0.03 - 0.45	0.006	Xenobiotics	Benzoate Metabolism
4-hydroxyhippurate	0.19063	0.05 - 0.68	0.007	Xenobiotics	Benzoate Metabolism
4-vinylphenol sulfate	0.163	0.04 - 0.43	0.008	Xenobiotics	Benzoate Metabolism
thioproline	0.127352	0.02 - 0.55	0.008	Xenobiotics	Chemical
EDTA	0.14985	0.03 - 0.36	0.007	Xenobiotics	Chemical
furosemide	0.127325	0.02 - 0.47	0.008	Xenobiotics	Drug - Cardiovascular
2-keto-3-deoxy-gluconate	0.176	0.03 - 0.57	0.005	Xenobiotics	Food Component/Plant
cinnamoylglycine	0.239916	0.05 - 0.65	0.006	Xenobiotics	Food Component/Plant
